# Supplementary material for: Elongation/Termination Factor Exchange Mediated by PP1 Phosphatase Orchestrates Transcription Termination
Source: Cell Rep. 2018 Oct 2;25(1):259–269.e5. doi: 10.1016/j.celrep.2018.09.007 (PMC6180485; doi:10.1016/j.celrep.2018.09.007)
Supplement: Table S2. Cross-Links within Pol II, within Seb1, and between Seb1 and Pol II, Related to Figures 5 and S5 [file mmc2.xls]

## Sheet: crosslinking_experiment_PolII_Seb1
CrosslinkPeptide	Protein1	Protein2	AbsPos1	AbsPos2	Score_pLink
#Crosslinks_between_Seb1_and_PolII
NTIQAKEVIR-TKWGVGFGPR-a6-b2	Rpc10	Seb1	36	474	7.36e-06
IDSSNPKFNDTQR-TKWGVGFGPR-a7-b2	Rpb1	Seb1	123	474	3.97e-12
FDPTANPPNYSGEDQVIEKGSNVR-GKDFAMR-a19-b2	Rpb7	Seb1	140	547	4.37e-10
SGRPLKSIR-KPYR-a6-b1	Rpb1	Seb1	329	561	3.8e-06			All_crosslinks	Unique_crosslinks	Mapped_to_the_structure
DAAEKAQVAMENVPFADTTIR-LSDIIKANANVR-a5-b6	Seb1	Rpb1	456	277	2e-11		Crosslinks_between_Seb1_and_PolII	85	25	NA
GKDESDLPEKR-TKWGVGFGPR-a10-b2	Rpb1	Seb1	205	474	1.04e-06		Crosslinks_Seb1	508	20	5
GKDESDLPEKR-GKDFAMR-a10-b2	Rpb1	Seb1	205	547	9.59e-08		crosslinks_within_PolII	1311	111	108
TKWGVGFGPR-KEQEISLR-a2-b1	Seb1	Rpb3	474	150	1.02e-10		Total	1904	156
DAAEKAQVAMENVPFADTTIR-KEQEISLR-a5-b1	Seb1	Rpb3	456	150	2.66e-07
TKWGVGFGPR-KDGLR-a2-b1	Seb1	Rpb1	474	184	7.62e-06
TKWGVGFGPR-DESDLPEKR-a2-b8	Seb1	Rpb1	474	205	8.47e-06
DAAEKAQVAMENVPFADTTIR-KEQEISLR-a5-b1	Seb1	Rpb3	456	150	4.05e-09
DAAEKAQVAMENVPFADTTIR-DIALDYIGKR-a5-b9	Seb1	Rpb2	456	322	1.5e-07
IDSSNPKFNDTQR-TKWGVGFGPR-a7-b2	Rpb1	Seb1	123	474	1.05e-06
RSPSPSHLSIPSTLPPADGVPKPTPDGFPR-KAAPSPIAYVAEIR-a22-b1	Seb1	Rpb2	380	213	5.15e-09
RSPSPSHLSIPSTLPPADGVPKPTPDGFPR-KAAPSPIAYVAEIR-a22-b1	Seb1	Rpb2	380	213	6.02e-07
GKDESDLPEKR-GKDFAMR-a10-b2	Rpb1	Seb1	205	547	1.87e-06
NTIQAKEVIR-TKWGVGFGPR-a6-b2	Rpc10	Seb1	36	474	1.2e-09
SMSVAKIEFPETMDESGQRPR-DAAEKAQVAMENVPFADTTIR-a6-b5	Rpb1	Seb1	36	456	1.23e-15
KAAPSPIAYVAEIR-GKDFAMR-a1-b2	Rpb2	Seb1	213	547	6.26e-06
DAAEKAQVAMENVPFADTTIR-DIALDYIGKR-a5-b9	Seb1	Rpb2	456	322	5.34e-08
TKWGVGFGPR-DESDLPEKR-a2-b8	Seb1	Rpb1	474	205	2.87e-08
NTIQAKEVIR-TKWGVGFGPR-a6-b2	Rpc10	Seb1	36	474	3.14e-09
GKDESDLPEKR-KPYR-a10-b1	Rpb1	Seb1	205	561	6.61e-07
SMSVAKIEFPETMDESGQRPR-DAAEKAQVAMENVPFADTTIR-a6-b5	Rpb1	Seb1	36	456	1.38e-12
GKDESDLPEKR-KPYR-a10-b1	Rpb1	Seb1	205	561	4.79e-08
KAAPSPIAYVAEIR-GKDFAMR-a1-b2	Rpb2	Seb1	213	547	3.82e-07
SPSPSHLSIPSTLPPADGVPKPTPDGFPR-FKTAEATYACER-a21-b2	Seb1	Rpb4	380	69	2.55e-10
IDSSNPKFNDTQR-TKWGVGFGPR-a7-b2	Rpb1	Seb1	123	474	1.53e-07
DAAEKAQVAMENVPFADTTIR-KEQEISLR-a5-b1	Seb1	Rpb3	456	150	4.77e-09
GKDESDLPEKR-KPYR-a10-b1	Rpb1	Seb1	205	561	8.73e-08
GKDESDLPEKR-TKWGVGFGPR-a10-b2	Rpb1	Seb1	205	474	7.82e-11
LSDIIKANANVR-GKDFAMR-a6-b2	Rpb1	Seb1	277	547	1.24e-10
DAAEKAQVAMENVPFADTTIR-NTIQAKEVIR-a5-b6	Seb1	Rpc10	456	36	5.58e-06
DAAEKAQVAMENVPFADTTIR-DIALDYIGKR-a5-b9	Seb1	Rpb2	456	322	7.1e-08
GKDESDLPEKR-GKDFAMR-a10-b2	Rpb1	Seb1	205	547	1.41e-06
GKDESDLPEKR-KPYR-a10-b1	Rpb1	Seb1	205	561	1.01e-08
SPSPSHLSIPSTLPPADGVPKPTPDGFPR-KAAPSPIAYVAEIR-a21-b1	Seb1	Rpb2	380	213	8e-10
DAAEKAQVAMENVPFADTTIR-DIALDYIGKR-a5-b9	Seb1	Rpb2	456	322	1.22e-09
SGIAEFDGILDSLEHSK-GKDESDLPEKR-a1-b10	Seb1	Rpb1	2	205	6.18e-07
NTIQAKEVIR-GKDFAMR-a6-b2	Rpc10	Seb1	36	547	9.06e-09
YSLATGNWGDQKR-GKDFAMR-a12-b2	Rpb2	Seb1	456	547	6.37e-06
IDSSNPKFNDTQR-TKWGVGFGPR-a7-b2	Rpb1	Seb1	123	474	5.1e-07
SPSPSHLSIPSTLPPADGVPKPTPDGFPR-FKTAEATYACER-a21-b2	Seb1	Rpb4	380	69	5.34e-10
DAAEKAQVAMENVPFADTTIR-KELLDR-a5-b1	Seb1	Rpb5	456	157	3.64e-06
DAAEKAQVAMENVPFADTTIR-DIALDYIGKR-a5-b9	Seb1	Rpb2	456	322	5.18e-06
NTIQAKEVIR-TKWGVGFGPR-a6-b2	Rpc10	Seb1	36	474	1.57e-09
SMSVAKIEFPETMDESGQRPR-DAAEKAQVAMENVPFADTTIR-a6-b5	Rpb1	Seb1	36	456	3.41e-11
KAAPSPIAYVAEIR-GKDFAMR-a1-b2	Rpb2	Seb1	213	547	8.46e-06
SMSVAKIEFPETMDESGQRPR-DAAEKAQVAMENVPFADTTIR-a6-b5	Rpb1	Seb1	36	456	5.35e-13
SMSVAKIEFPETMDESGQRPR-DAAEKAQVAMENVPFADTTIR-a6-b5	Rpb1	Seb1	36	456	8.66e-12
SMSVAKIEFPETMDESGQRPR-DAAEKAQVAMENVPFADTTIR-a6-b5	Rpb1	Seb1	36	456	3.4e-11
DAAEKAQVAMENVPFADTTIR-KELLDR-a5-b1	Seb1	Rpb5	456	157	1.59e-06
TKWGVGFGPR-KDGLR-a2-b1	Seb1	Rpb1	474	184	6.73e-06
SMSVAKIEFPETMDESGQRPR-DAAEKAQVAMENVPFADTTIR-a6-b5	Rpb1	Seb1	36	456	2.87e-10
DAAEKAQVAMENVPFADTTIR-DIALDYIGKR-a5-b9	Seb1	Rpb2	456	322	1.84e-07
SMSVAKIEFPETMDESGQRPR-DAAEKAQVAMENVPFADTTIR-a6-b5	Rpb1	Seb1	36	456	1.67e-15
SPSPSHLSIPSTLPPADGVPKPTPDGFPR-FKTAEATYACER-a21-b2	Seb1	Rpb4	380	69	4.14e-09
GKDESDLPEKR-TKWGVGFGPR-a10-b2	Rpb1	Seb1	205	474	2.43e-06
TKWGVGFGPR-KDGLR-a2-b1	Seb1	Rpb1	474	184	5.31e-06
TKWGVGFGPR-KEQEISLR-a2-b1	Seb1	Rpb3	474	150	2.88e-11
GKDESDLPEKR-KPYR-a10-b1	Rpb1	Seb1	205	561	1.12e-07
NTIQAKEVIR-GKDFAMR-a6-b2	Rpc10	Seb1	36	547	1.39e-09
TKWGVGFGPR-KEQEISLR-a2-b1	Seb1	Rpb3	474	150	1.53e-08
GKDESDLPEKR-TKWGVGFGPR-a10-b2	Rpb1	Seb1	205	474	5.67e-07
DAAEKAQVAMENVPFADTTIR-NTIQAKEVIR-a5-b6	Seb1	Rpc10	456	36	9.7e-06
TKWGVGFGPR-DESDLPEKR-a2-b8	Seb1	Rpb1	474	205	4.1e-06
DAAEKAQVAMENVPFADTTIR-KEQEISLR-a5-b1	Seb1	Rpb3	456	150	2.57e-11
SMSVAKIEFPETMDESGQRPR-DAAEKAQVAMENVPFADTTIR-a6-b5	Rpb1	Seb1	36	456	6.73e-18
YSLATGNWGDQKR-GKDFAMR-a12-b2	Rpb2	Seb1	456	547	8.86e-06
GKDESDLPEKR-TKWGVGFGPR-a10-b2	Rpb1	Seb1	205	474	4.73e-07
DAAEKAQVAMENVPFADTTIR-KDSYECR-a5-b1	Seb1	Rpb2	456	1165	4.05e-09
GKDESDLPEKR-KPYR-a10-b1	Rpb1	Seb1	205	561	9.46e-09
SMSVAKIEFPETMDESGQRPR-DAAEKAQVAMENVPFADTTIR-a6-b5	Rpb1	Seb1	36	456	6.46e-12
SPSPSHLSIPSTLPPADGVPKPTPDGFPR-FKTAEATYACER-a21-b2	Seb1	Rpb4	380	69	1.37e-11
NTIQAKEVIR-GKDFAMR-a6-b2	Rpc10	Seb1	36	547	1.63e-09
YSLATGNWGDQKR-GKDFAMR-a12-b2	Rpb2	Seb1	456	547	7.19e-11
DAAEKAQVAMENVPFADTTIR-NTIQAKEVIR-a5-b6	Seb1	Rpc10	456	36	4.06e-07
DAAEKAQVAMENVPFADTTIR-DIALDYIGKR-a5-b9	Seb1	Rpb2	456	322	1.51e-06
DAAEKAQVAMENVPFADTTIR-DIALDYIGKR-a5-b9	Seb1	Rpb2	456	322	1.65e-07
SMSVAKIEFPETMDESGQRPR-GKDFAMR-a6-b2	Rpb1	Seb1	36	547	5.73e-07
DAAEKAQVAMENVPFADTTIR-KEQEISLR-a5-b1	Seb1	Rpb3	456	150	3.77e-10
DAAEKAQVAMENVPFADTTIR-KEQEISLR-a5-b1	Seb1	Rpb3	456	150	2.6e-10
GKDESDLPEKR-GKDFAMR-a10-b2	Rpb1	Seb1	205	547	8.8e-06
DAAEKAQVAMENVPFADTTIR-KAEDDDNMIEEDVFLK-a5-b1	Seb1	Rpb1	456	1252	1.57e-08
#Crosslinks_Seb1
DAAEKAQVAMENVPFADTTIR-FERDPTIPPDSIKVYSR-a5-b13	Seb1	Seb1	456	402	2.45e-09
DAAEKAQVAMENVPFADTTIR-DAAEKAQVAMENVPFADTTIR-a5-b5	Seb1	Seb1	456	456	4.92e-09
SPSPSHLSIPSTLPPADGVPKPTPDGFPR-DAAEKAQVAMENVPFADTTIR-a21-b5	Seb1	Seb1	380	456	9.36e-25
SPSPSHLSIPSTLPPADGVPKPTPDGFPR-DAAEKAQVAMENVPFADTTIR-a21-b5	Seb1	Seb1	380	456	1.05e-10
TKWGVGFGPR-GKDFAMR-a2-b2	Seb1	Seb1	474	547	5.78e-07
TKWGVGFGPR-KPYR-a2-b1	Seb1	Seb1	474	561	1.78e-08
TKWGVGFGPR-KPYR-a2-b1	Seb1	Seb1	474	561	1.7e-06
SPSPSHLSIPSTLPPADGVPKPTPDGFPR-TKWGVGFGPR-a21-b2	Seb1	Seb1	380	474	8.51e-06
DAAEKAQVAMENVPFADTTIR-GKDFAMR-a5-b2	Seb1	Seb1	456	547	1.84e-06
DAAEKAQVAMENVPFADTTIR-GKDFAMR-a5-b2	Seb1	Seb1	456	547	9.75e-07
DAAEKAQVAMENVPFADTTIR-DAAEKAQVAMENVPFADTTIR-a5-b5	Seb1	Seb1	456	456	2.06e-13
DAAEKAQVAMENVPFADTTIR-DAAEKAQVAMENVPFADTTIR-a5-b5	Seb1	Seb1	456	456	3.52e-09
DAAEKAQVAMENVPFADTTIR-DAAEKAQVAMENVPFADTTIR-a5-b5	Seb1	Seb1	456	456	1.22e-18
SPSPSHLSIPSTLPPADGVPKPTPDGFPR-DAAEKAQVAMENVPFADTTIR-a21-b5	Seb1	Seb1	380	456	9.97e-14
DPTIPPDSIKVYSR-GKDFAMR-a10-b2	Seb1	Seb1	402	547	3.64e-07
TKWGVGFGPR-GKDFAMR-a2-b2	Seb1	Seb1	474	547	6.21e-10
DAAEKAQVAMENVPFADTTIR-DAAEKAQVAMENVPFADTTIR-a5-b5	Seb1	Seb1	456	456	1.07e-10
DAAEKAQVAMENVPFADTTIR-FERDPTIPPDSIKVYSR-a5-b13	Seb1	Seb1	456	402	1.97e-20
DAAEKAQVAMENVPFADTTIR-DAAEKAQVAMENVPFADTTIR-a5-b5	Seb1	Seb1	456	456	1.04e-07
SPSPSHLSIPSTLPPADGVPKPTPDGFPR-DAAEKAQVAMENVPFADTTIR-a21-b5	Seb1	Seb1	380	456	3.75e-10
SPSPSHLSIPSTLPPADGVPKPTPDGFPR-DAAEKAQVAMENVPFADTTIR-a21-b5	Seb1	Seb1	380	456	8.04e-24
TKWGVGFGPR-GKDFAMR-a2-b2	Seb1	Seb1	474	547	1.18e-09
DAAEKAQVAMENVPFADTTIR-TKWGVGFGPR-a5-b2	Seb1	Seb1	456	474	6.43e-11
DAAEKAQVAMENVPFADTTIR-TKWGVGFGPR-a5-b2	Seb1	Seb1	456	474	3.89e-16
TKWGVGFGPR-GKDFAMRR-a2-b2	Seb1	Seb1	474	547	1.44e-06
SPSPSHLSIPSTLPPADGVPKPTPDGFPR-DAAEKAQVAMENVPFADTTIR-a21-b5	Seb1	Seb1	380	456	6.72e-07
RSPSPSHLSIPSTLPPADGVPKPTPDGFPR-TKWGVGFGPR-a22-b2	Seb1	Seb1	380	474	9.33e-11
DAAEKAQVAMENVPFADTTIR-TKWGVGFGPR-a5-b2	Seb1	Seb1	456	474	1.43e-12
SPSPSHLSIPSTLPPADGVPKPTPDGFPR-DAAEKAQVAMENVPFADTTIR-a21-b5	Seb1	Seb1	380	456	4.24e-12
DAAEKAQVAMENVPFADTTIR-DAAEKAQVAMENVPFADTTIR-a5-b5	Seb1	Seb1	456	456	3.43e-13
RSPSPSHLSIPSTLPPADGVPKPTPDGFPR-TKWGVGFGPR-a22-b2	Seb1	Seb1	380	474	6e-09
DAAEKAQVAMENVPFADTTIR-TKWGVGFGPR-a5-b2	Seb1	Seb1	456	474	2.19e-09
RSPSPSHLSIPSTLPPADGVPKPTPDGFPR-DAAEKAQVAMENVPFADTTIR-a22-b5	Seb1	Seb1	380	456	2.53e-08
TKWGVGFGPR-GKDFAMR-a2-b2	Seb1	Seb1	474	547	7.83e-08
RSPSPSHLSIPSTLPPADGVPKPTPDGFPR-DAAEKAQVAMENVPFADTTIR-a22-b5	Seb1	Seb1	380	456	2.57e-09
TKWGVGFGPR-GKDFAMR-a2-b2	Seb1	Seb1	474	547	6.04e-07
TKWGVGFGPR-GKDFAMR-a2-b2	Seb1	Seb1	474	547	9.06e-09
TKWGVGFGPR-GKDFAMR-a2-b2	Seb1	Seb1	474	547	3.77e-09
DAAEKAQVAMENVPFADTTIR-DAAEKAQVAMENVPFADTTIR-a5-b5	Seb1	Seb1	456	456	4.03e-07
DAAEKAQVAMENVPFADTTIR-DAAEKAQVAMENVPFADTTIR-a5-b5	Seb1	Seb1	456	456	1.71e-08
DAAEKAQVAMENVPFADTTIR-DAAEKAQVAMENVPFADTTIR-a5-b5	Seb1	Seb1	456	456	4.05e-07
SPSPSHLSIPSTLPPADGVPKPTPDGFPR-DAAEKAQVAMENVPFADTTIR-a21-b5	Seb1	Seb1	380	456	1.31e-18
DPTIPPDSIKVYSR-KPYR-a10-b1	Seb1	Seb1	402	561	4.74e-06
RSPSPSHLSIPSTLPPADGVPKPTPDGFPR-DAAEKAQVAMENVPFADTTIR-a22-b5	Seb1	Seb1	380	456	1.46e-06
DAAEKAQVAMENVPFADTTIR-SGIAEFDGILDSLEHSK-a5-b1	Seb1	Seb1	456	2	1.91e-21
SPSPSHLSIPSTLPPADGVPKPTPDGFPR-DAAEKAQVAMENVPFADTTIR-a21-b5	Seb1	Seb1	380	456	1.57e-12
DAAEKAQVAMENVPFADTTIR-DPTIPPDSIKVYSR-a5-b10	Seb1	Seb1	456	402	2.83e-07
TKWGVGFGPR-GKDFAMR-a2-b2	Seb1	Seb1	474	547	3.16e-11
SPSPSHLSIPSTLPPADGVPKPTPDGFPR-DAAEKAQVAMENVPFADTTIR-a21-b5	Seb1	Seb1	380	456	1.78e-17
TKWGVGFGPR-TKWGVGFGPR-a2-b2	Seb1	Seb1	474	474	7.55e-06
DAAEKAQVAMENVPFADTTIR-DAAEKAQVAMENVPFADTTIR-a5-b5	Seb1	Seb1	456	456	2.71e-06
DAAEKAQVAMENVPFADTTIR-TKWGVGFGPR-a5-b2	Seb1	Seb1	456	474	1.2e-14
SPSPSHLSIPSTLPPADGVPKPTPDGFPR-DAAEKAQVAMENVPFADTTIR-a21-b5	Seb1	Seb1	380	456	1.49e-06
DAAEKAQVAMENVPFADTTIR-TKWGVGFGPR-a5-b2	Seb1	Seb1	456	474	3.26e-11
SPSPSHLSIPSTLPPADGVPKPTPDGFPR-TKWGVGFGPR-a21-b2	Seb1	Seb1	380	474	8.47e-07
SPSPSHLSIPSTLPPADGVPKPTPDGFPR-RDAAEKAQVAMENVPFADTTIR-a21-b6	Seb1	Seb1	380	456	3.94e-11
SPSPSHLSIPSTLPPADGVPKPTPDGFPR-RDAAEKAQVAMENVPFADTTIR-a21-b6	Seb1	Seb1	380	456	7.51e-14
DAAEKAQVAMENVPFADTTIR-GKDFAMR-a5-b2	Seb1	Seb1	456	547	2.62e-06
DAAEKAQVAMENVPFADTTIR-TKWGVGFGPR-a5-b2	Seb1	Seb1	456	474	4.48e-10
GKDFAMR-GKDFAMR-a2-b2	Seb1	Seb1	547	547	1.74e-06
DAAEKAQVAMENVPFADTTIR-DAAEKAQVAMENVPFADTTIR-a5-b5	Seb1	Seb1	456	456	3.27e-13
TKWGVGFGPR-GKDFAMR-a2-b2	Seb1	Seb1	474	547	8.35e-08
DAAEKAQVAMENVPFADTTIR-GKDFAMR-a5-b2	Seb1	Seb1	456	547	1.45e-06
RSPSPSHLSIPSTLPPADGVPKPTPDGFPR-TKWGVGFGPR-a22-b2	Seb1	Seb1	380	474	7.05e-08
DAAEKAQVAMENVPFADTTIR-DAAEKAQVAMENVPFADTTIR-a5-b5	Seb1	Seb1	456	456	7.04e-08
RDAAEKAQVAMENVPFADTTIR-DAAEKAQVAMENVPFADTTIR-a6-b5	Seb1	Seb1	456	456	5.46e-10
DAAEKAQVAMENVPFADTTIR-DAAEKAQVAMENVPFADTTIR-a5-b5	Seb1	Seb1	456	456	2.72e-08
DAAEKAQVAMENVPFADTTIR-DAAEKAQVAMENVPFADTTIR-a5-b5	Seb1	Seb1	456	456	3.3e-12
DAAEKAQVAMENVPFADTTIR-TKWGVGFGPR-a5-b2	Seb1	Seb1	456	474	1.68e-08
GKDFAMR-KPYR-a2-b1	Seb1	Seb1	547	561	4.63e-06
TKWGVGFGPR-GKDFAMR-a2-b2	Seb1	Seb1	474	547	3.56e-06
TKWGVGFGPR-GKDFAMR-a2-b2	Seb1	Seb1	474	547	3.55e-06
DAAEKAQVAMENVPFADTTIR-DPTIPPDSIKVYSR-a5-b10	Seb1	Seb1	456	402	5.53e-06
DAAEKAQVAMENVPFADTTIR-DAAEKAQVAMENVPFADTTIR-a5-b5	Seb1	Seb1	456	456	6.83e-11
DAAEKAQVAMENVPFADTTIR-TKWGVGFGPR-a5-b2	Seb1	Seb1	456	474	2.22e-11
DAAEKAQVAMENVPFADTTIR-DAAEKAQVAMENVPFADTTIR-a5-b5	Seb1	Seb1	456	456	8.05e-09
SPSPSHLSIPSTLPPADGVPKPTPDGFPR-RDAAEKAQVAMENVPFADTTIR-a21-b6	Seb1	Seb1	380	456	6.41e-11
TKWGVGFGPR-GKDFAMR-a2-b2	Seb1	Seb1	474	547	2.16e-08
SPSPSHLSIPSTLPPADGVPKPTPDGFPR-DAAEKAQVAMENVPFADTTIR-a21-b5	Seb1	Seb1	380	456	3.96e-22
DAAEKAQVAMENVPFADTTIR-SGIAEFDGILDSLEHSK-a5-b1	Seb1	Seb1	456	2	8.45e-08
GKDFAMR-GRKPYR-a2-b3	Seb1	Seb1	547	561	5.06e-07
SPSPSHLSIPSTLPPADGVPKPTPDGFPR-TKWGVGFGPR-a21-b2	Seb1	Seb1	380	474	5.6e-07
DAAEKAQVAMENVPFADTTIR-DAAEKAQVAMENVPFADTTIR-a5-b5	Seb1	Seb1	456	456	3.91e-13
TKWGVGFGPR-GKDFAMR-a2-b2	Seb1	Seb1	474	547	4.12e-10
DAAEKAQVAMENVPFADTTIR-SGIAEFDGILDSLEHSK-a5-b1	Seb1	Seb1	456	2	7.12e-09
DAAEKAQVAMENVPFADTTIR-TKWGVGFGPR-a5-b2	Seb1	Seb1	456	474	1.23e-09
SPSPSHLSIPSTLPPADGVPKPTPDGFPR-RDAAEKAQVAMENVPFADTTIR-a21-b6	Seb1	Seb1	380	456	3.11e-06
SPSPSHLSIPSTLPPADGVPKPTPDGFPR-DAAEKAQVAMENVPFADTTIR-a21-b5	Seb1	Seb1	380	456	3.22e-12
RSPSPSHLSIPSTLPPADGVPKPTPDGFPR-DAAEKAQVAMENVPFADTTIR-a22-b5	Seb1	Seb1	380	456	1.2e-15
SPSPSHLSIPSTLPPADGVPKPTPDGFPR-TKWGVGFGPR-a21-b2	Seb1	Seb1	380	474	7.17e-07
SPSPSHLSIPSTLPPADGVPKPTPDGFPR-DAAEKAQVAMENVPFADTTIR-a21-b5	Seb1	Seb1	380	456	8.88e-09
SPSPSHLSIPSTLPPADGVPKPTPDGFPR-DAAEKAQVAMENVPFADTTIR-a21-b5	Seb1	Seb1	380	456	2.75e-12
KNNESFENPVDASFSGGWCK-KNNESFENPVDASFSGGWCK-a1-b1	Seb1	Seb1	79	79	1.53e-09
SPSPSHLSIPSTLPPADGVPKPTPDGFPR-DAAEKAQVAMENVPFADTTIR-a21-b5	Seb1	Seb1	380	456	1.99e-06
SPSPSHLSIPSTLPPADGVPKPTPDGFPR-DAAEKAQVAMENVPFADTTIR-a21-b5	Seb1	Seb1	380	456	3.08e-07
TKWGVGFGPR-GKDFAMR-a2-b2	Seb1	Seb1	474	547	4.31e-06
DAAEKAQVAMENVPFADTTIR-GKDFAMR-a5-b2	Seb1	Seb1	456	547	5.95e-06
DAAEKAQVAMENVPFADTTIR-TKWGVGFGPR-a5-b2	Seb1	Seb1	456	474	7.14e-11
TKWGVGFGPR-GKDFAMR-a2-b2	Seb1	Seb1	474	547	1e-08
RSPSPSHLSIPSTLPPADGVPKPTPDGFPR-TKWGVGFGPR-a22-b2	Seb1	Seb1	380	474	1.19e-06
SPSPSHLSIPSTLPPADGVPKPTPDGFPR-DAAEKAQVAMENVPFADTTIR-a21-b5	Seb1	Seb1	380	456	3.36e-13
DAAEKAQVAMENVPFADTTIR-TKWGVGFGPR-a5-b2	Seb1	Seb1	456	474	8.91e-12
SPSPSHLSIPSTLPPADGVPKPTPDGFPR-DAAEKAQVAMENVPFADTTIR-a21-b5	Seb1	Seb1	380	456	3.36e-19
SPSPSHLSIPSTLPPADGVPKPTPDGFPR-RDAAEKAQVAMENVPFADTTIR-a21-b6	Seb1	Seb1	380	456	6.9e-15
RDAAEKAQVAMENVPFADTTIR-DAAEKAQVAMENVPFADTTIR-a6-b5	Seb1	Seb1	456	456	1.36e-11
TKWGVGFGPR-GKDFAMR-a2-b2	Seb1	Seb1	474	547	1.93e-12
DPTIPPDSIKVYSR-KPYR-a10-b1	Seb1	Seb1	402	561	5.3e-06
DAAEKAQVAMENVPFADTTIR-TKWGVGFGPR-a5-b2	Seb1	Seb1	456	474	2.77e-16
DAAEKAQVAMENVPFADTTIR-DPTIPPDSIKVYSR-a5-b10	Seb1	Seb1	456	402	1e-09
SPSPSHLSIPSTLPPADGVPKPTPDGFPR-RDAAEKAQVAMENVPFADTTIR-a21-b6	Seb1	Seb1	380	456	6.72e-10
TKWGVGFGPR-GKDFAMR-a2-b2	Seb1	Seb1	474	547	3.59e-09
RSPSPSHLSIPSTLPPADGVPKPTPDGFPR-DAAEKAQVAMENVPFADTTIR-a22-b5	Seb1	Seb1	380	456	3.78e-13
SPSPSHLSIPSTLPPADGVPKPTPDGFPR-TKWGVGFGPR-a21-b2	Seb1	Seb1	380	474	1.03e-06
DPTIPPDSIKVYSR-KPYR-a10-b1	Seb1	Seb1	402	561	2.96e-06
DAAEKAQVAMENVPFADTTIR-FERDPTIPPDSIKVYSR-a5-b13	Seb1	Seb1	456	402	1.41e-17
GKDFAMR-GKDFAMR-a2-b2	Seb1	Seb1	547	547	2.01e-06
DAAEKAQVAMENVPFADTTIR-DAAEKAQVAMENVPFADTTIR-a5-b5	Seb1	Seb1	456	456	5.25e-20
DAAEKAQVAMENVPFADTTIR-DAAEKAQVAMENVPFADTTIR-a5-b5	Seb1	Seb1	456	456	7.8e-08
TKWGVGFGPR-GKDFAMR-a2-b2	Seb1	Seb1	474	547	1.83e-08
SPSPSHLSIPSTLPPADGVPKPTPDGFPR-DAAEKAQVAMENVPFADTTIR-a21-b5	Seb1	Seb1	380	456	6.93e-09
RSPSPSHLSIPSTLPPADGVPKPTPDGFPR-DAAEKAQVAMENVPFADTTIR-a22-b5	Seb1	Seb1	380	456	7.47e-11
DAAEKAQVAMENVPFADTTIR-DAAEKAQVAMENVPFADTTIR-a5-b5	Seb1	Seb1	456	456	3e-06
TKWGVGFGPR-GKDFAMR-a2-b2	Seb1	Seb1	474	547	4e-09
RSPSPSHLSIPSTLPPADGVPKPTPDGFPR-DAAEKAQVAMENVPFADTTIR-a22-b5	Seb1	Seb1	380	456	3.18e-09
DAAEKAQVAMENVPFADTTIR-DAAEKAQVAMENVPFADTTIR-a5-b5	Seb1	Seb1	456	456	6.46e-09
DAAEKAQVAMENVPFADTTIR-DAAEKAQVAMENVPFADTTIR-a5-b5	Seb1	Seb1	456	456	4.17e-18
SPSPSHLSIPSTLPPADGVPKPTPDGFPR-DAAEKAQVAMENVPFADTTIR-a21-b5	Seb1	Seb1	380	456	5.19e-09
SGIAEFDGILDSLEHSK-TKWGVGFGPR-a1-b2	Seb1	Seb1	2	474	3.76e-08
SPSPSHLSIPSTLPPADGVPKPTPDGFPR-DAAEKAQVAMENVPFADTTIR-a21-b5	Seb1	Seb1	380	456	7.99e-20
SPSPSHLSIPSTLPPADGVPKPTPDGFPR-DAAEKAQVAMENVPFADTTIR-a21-b5	Seb1	Seb1	380	456	6.44e-08
SPSPSHLSIPSTLPPADGVPKPTPDGFPR-DAAEKAQVAMENVPFADTTIR-a21-b5	Seb1	Seb1	380	456	2.45e-19
TKWGVGFGPR-GKDFAMR-a2-b2	Seb1	Seb1	474	547	2.62e-08
SPSPSHLSIPSTLPPADGVPKPTPDGFPR-DAAEKAQVAMENVPFADTTIR-a21-b5	Seb1	Seb1	380	456	2.07e-12
DAAEKAQVAMENVPFADTTIR-TKWGVGFGPR-a5-b2	Seb1	Seb1	456	474	1.33e-08
RSPSPSHLSIPSTLPPADGVPKPTPDGFPR-TKWGVGFGPR-a22-b2	Seb1	Seb1	380	474	1.71e-07
TKWGVGFGPR-GKDFAMR-a2-b2	Seb1	Seb1	474	547	2.53e-07
TKWGVGFGPR-GKDFAMR-a2-b2	Seb1	Seb1	474	547	3.12e-06
SPSPSHLSIPSTLPPADGVPKPTPDGFPR-RDAAEKAQVAMENVPFADTTIR-a21-b6	Seb1	Seb1	380	456	6.35e-06
DAAEKAQVAMENVPFADTTIR-GKDFAMR-a5-b2	Seb1	Seb1	456	547	8e-09
TKWGVGFGPR-GKDFAMR-a2-b2	Seb1	Seb1	474	547	5.68e-07
TKWGVGFGPR-GKDFAMR-a2-b2	Seb1	Seb1	474	547	3.07e-08
TKWGVGFGPR-KPYR-a2-b1	Seb1	Seb1	474	561	7.33e-08
DAAEKAQVAMENVPFADTTIR-GKDFAMR-a5-b2	Seb1	Seb1	456	547	7.63e-06
SPSPSHLSIPSTLPPADGVPKPTPDGFPR-DAAEKAQVAMENVPFADTTIR-a21-b5	Seb1	Seb1	380	456	1.42e-09
DPTIPPDSIKVYSR-GKDFAMR-a10-b2	Seb1	Seb1	402	547	3.79e-07
TKWGVGFGPR-KPYR-a2-b1	Seb1	Seb1	474	561	8.99e-08
SPSPSHLSIPSTLPPADGVPKPTPDGFPR-RDAAEKAQVAMENVPFADTTIR-a21-b6	Seb1	Seb1	380	456	7.73e-09
DPTIPPDSIKVYSR-GKDFAMR-a10-b2	Seb1	Seb1	402	547	1.33e-06
TKWGVGFGPR-KPYR-a2-b1	Seb1	Seb1	474	561	1.96e-08
RSPSPSHLSIPSTLPPADGVPKPTPDGFPR-TKWGVGFGPR-a22-b2	Seb1	Seb1	380	474	1.63e-06
DAAEKAQVAMENVPFADTTIR-KNNESFENPVDASFSGGWCK-a5-b1	Seb1	Seb1	456	79	5.66e-35
RSPSPSHLSIPSTLPPADGVPKPTPDGFPR-DAAEKAQVAMENVPFADTTIR-a22-b5	Seb1	Seb1	380	456	1.74e-15
TKWGVGFGPR-KPYR-a2-b1	Seb1	Seb1	474	561	1.48e-08
TKWGVGFGPR-GKDFAMRR-a2-b2	Seb1	Seb1	474	547	2.36e-08
DAAEKAQVAMENVPFADTTIR-TKWGVGFGPR-a5-b2	Seb1	Seb1	456	474	5.79e-12
SPSPSHLSIPSTLPPADGVPKPTPDGFPR-DAAEKAQVAMENVPFADTTIR-a21-b5	Seb1	Seb1	380	456	8.72e-15
TKWGVGFGPR-GKDFAMR-a2-b2	Seb1	Seb1	474	547	2.72e-12
RSPSPSHLSIPSTLPPADGVPKPTPDGFPR-DAAEKAQVAMENVPFADTTIR-a22-b5	Seb1	Seb1	380	456	4.13e-19
SPSPSHLSIPSTLPPADGVPKPTPDGFPR-DAAEKAQVAMENVPFADTTIR-a21-b5	Seb1	Seb1	380	456	2.31e-13
TKWGVGFGPR-KPYR-a2-b1	Seb1	Seb1	474	561	8.52e-06
TKWGVGFGPR-GKDFAMR-a2-b2	Seb1	Seb1	474	547	7.07e-07
DAAEKAQVAMENVPFADTTIR-TKWGVGFGPR-a5-b2	Seb1	Seb1	456	474	4.81e-09
SPSPSHLSIPSTLPPADGVPKPTPDGFPR-DAAEKAQVAMENVPFADTTIR-a21-b5	Seb1	Seb1	380	456	5.6e-19
TKWGVGFGPR-GKDFAMR-a2-b2	Seb1	Seb1	474	547	5.57e-11
DAAEKAQVAMENVPFADTTIR-DAAEKAQVAMENVPFADTTIR-a5-b5	Seb1	Seb1	456	456	5.63e-19
SPSPSHLSIPSTLPPADGVPKPTPDGFPR-DAAEKAQVAMENVPFADTTIR-a21-b5	Seb1	Seb1	380	456	3.47e-13
DAAEKAQVAMENVPFADTTIR-DAAEKAQVAMENVPFADTTIR-a5-b5	Seb1	Seb1	456	456	2.7e-10
RDAAEKAQVAMENVPFADTTIR-DAAEKAQVAMENVPFADTTIR-a6-b5	Seb1	Seb1	456	456	1.64e-07
DAAEKAQVAMENVPFADTTIR-TKWGVGFGPR-a5-b2	Seb1	Seb1	456	474	4.23e-10
SPSPSHLSIPSTLPPADGVPKPTPDGFPR-RDAAEKAQVAMENVPFADTTIR-a21-b6	Seb1	Seb1	380	456	2.76e-07
TKWGVGFGPR-GKDFAMR-a2-b2	Seb1	Seb1	474	547	4.8e-07
SPSPSHLSIPSTLPPADGVPKPTPDGFPR-DAAEKAQVAMENVPFADTTIR-a21-b5	Seb1	Seb1	380	456	1.33e-09
DAAEKAQVAMENVPFADTTIR-DAAEKAQVAMENVPFADTTIR-a5-b5	Seb1	Seb1	456	456	7e-09
TKWGVGFGPR-GKDFAMR-a2-b2	Seb1	Seb1	474	547	2.28e-08
DAAEKAQVAMENVPFADTTIR-DAAEKAQVAMENVPFADTTIR-a5-b5	Seb1	Seb1	456	456	8.16e-10
DAAEKAQVAMENVPFADTTIR-DAAEKAQVAMENVPFADTTIR-a5-b5	Seb1	Seb1	456	456	2.46e-15
DPTIPPDSIKVYSR-GKDFAMR-a10-b2	Seb1	Seb1	402	547	2.15e-08
DAAEKAQVAMENVPFADTTIR-TKWGVGFGPR-a5-b2	Seb1	Seb1	456	474	3.62e-08
DAAEKAQVAMENVPFADTTIR-TKWGVGFGPR-a5-b2	Seb1	Seb1	456	474	1.21e-11
SPSPSHLSIPSTLPPADGVPKPTPDGFPR-DAAEKAQVAMENVPFADTTIR-a21-b5	Seb1	Seb1	380	456	1.21e-18
TKWGVGFGPR-GKDFAMR-a2-b2	Seb1	Seb1	474	547	6.81e-06
DAAEKAQVAMENVPFADTTIR-DAAEKAQVAMENVPFADTTIR-a5-b5	Seb1	Seb1	456	456	6.08e-07
DPTIPPDSIKVYSR-KPYR-a10-b1	Seb1	Seb1	402	561	5.65e-06
DPTIPPDSIKVYSR-TKWGVGFGPR-a10-b2	Seb1	Seb1	402	474	8.58e-10
TKWGVGFGPR-GKDFAMR-a2-b2	Seb1	Seb1	474	547	2.95e-06
DPTIPPDSIKVYSR-GKDFAMR-a10-b2	Seb1	Seb1	402	547	9.29e-07
TKWGVGFGPR-KPYR-a2-b1	Seb1	Seb1	474	561	2.24e-08
TKWGVGFGPR-GKDFAMR-a2-b2	Seb1	Seb1	474	547	5e-07
DAAEKAQVAMENVPFADTTIR-TKWGVGFGPR-a5-b2	Seb1	Seb1	456	474	2.72e-07
TKWGVGFGPR-GKDFAMR-a2-b2	Seb1	Seb1	474	547	5.25e-09
DAAEKAQVAMENVPFADTTIR-HGFLKMFR-a5-b5	Seb1	Seb1	456	447	4.31e-08
SPSPSHLSIPSTLPPADGVPKPTPDGFPR-DAAEKAQVAMENVPFADTTIR-a21-b5	Seb1	Seb1	380	456	8.51e-09
DPTIPPDSIKVYSR-KPYR-a10-b1	Seb1	Seb1	402	561	4.18e-06
DAAEKAQVAMENVPFADTTIR-FERDPTIPPDSIKVYSR-a5-b13	Seb1	Seb1	456	402	2.25e-08
SPSPSHLSIPSTLPPADGVPKPTPDGFPR-DAAEKAQVAMENVPFADTTIR-a21-b5	Seb1	Seb1	380	456	1.09e-13
SPSPSHLSIPSTLPPADGVPKPTPDGFPR-DAAEKAQVAMENVPFADTTIR-a21-b5	Seb1	Seb1	380	456	2.04e-06
TKWGVGFGPR-KPYR-a2-b1	Seb1	Seb1	474	561	1.67e-07
SPSPSHLSIPSTLPPADGVPKPTPDGFPR-DAAEKAQVAMENVPFADTTIR-a21-b5	Seb1	Seb1	380	456	4.86e-06
TKWGVGFGPR-GKDFAMR-a2-b2	Seb1	Seb1	474	547	1.97e-07
DPTIPPDSIKVYSR-GKDFAMR-a10-b2	Seb1	Seb1	402	547	2.04e-07
DAAEKAQVAMENVPFADTTIR-TKWGVGFGPR-a5-b2	Seb1	Seb1	456	474	3.29e-10
RSPSPSHLSIPSTLPPADGVPKPTPDGFPR-DAAEKAQVAMENVPFADTTIR-a22-b5	Seb1	Seb1	380	456	1.69e-07
SPSPSHLSIPSTLPPADGVPKPTPDGFPR-TKWGVGFGPR-a21-b2	Seb1	Seb1	380	474	5.32e-08
DPTIPPDSIKVYSR-GKDFAMR-a10-b2	Seb1	Seb1	402	547	1.24e-07
TKWGVGFGPR-GKDFAMR-a2-b2	Seb1	Seb1	474	547	2.94e-07
DAAEKAQVAMENVPFADTTIR-TKWGVGFGPR-a5-b2	Seb1	Seb1	456	474	2.73e-10
DAAEKAQVAMENVPFADTTIR-TKWGVGFGPR-a5-b2	Seb1	Seb1	456	474	2.46e-15
DAAEKAQVAMENVPFADTTIR-TKWGVGFGPR-a5-b2	Seb1	Seb1	456	474	2.86e-11
SPSPSHLSIPSTLPPADGVPKPTPDGFPR-RDAAEKAQVAMENVPFADTTIR-a21-b6	Seb1	Seb1	380	456	1.81e-10
DAAEKAQVAMENVPFADTTIR-DAAEKAQVAMENVPFADTTIR-a5-b5	Seb1	Seb1	456	456	1.4e-07
SPSPSHLSIPSTLPPADGVPKPTPDGFPR-RDAAEKAQVAMENVPFADTTIR-a21-b6	Seb1	Seb1	380	456	8.44e-08
DAAEKAQVAMENVPFADTTIR-DAAEKAQVAMENVPFADTTIR-a5-b5	Seb1	Seb1	456	456	6.78e-11
TKWGVGFGPR-GKDFAMR-a2-b2	Seb1	Seb1	474	547	1.04e-06
TKWGVGFGPR-GKDFAMR-a2-b2	Seb1	Seb1	474	547	8.82e-06
SPSPSHLSIPSTLPPADGVPKPTPDGFPR-DAAEKAQVAMENVPFADTTIR-a21-b5	Seb1	Seb1	380	456	3.77e-19
DAAEKAQVAMENVPFADTTIR-HGFLKMFR-a5-b5	Seb1	Seb1	456	447	6.16e-09
DAAEKAQVAMENVPFADTTIR-GKDFAMR-a5-b2	Seb1	Seb1	456	547	8.83e-07
RSPSPSHLSIPSTLPPADGVPKPTPDGFPR-DAAEKAQVAMENVPFADTTIR-a22-b5	Seb1	Seb1	380	456	1.21e-09
DAAEKAQVAMENVPFADTTIR-FERDPTIPPDSIKVYSR-a5-b13	Seb1	Seb1	456	402	1.74e-10
DAAEKAQVAMENVPFADTTIR-DAAEKAQVAMENVPFADTTIR-a5-b5	Seb1	Seb1	456	456	1.39e-16
TKWGVGFGPR-GKDFAMR-a2-b2	Seb1	Seb1	474	547	2.92e-09
DAAEKAQVAMENVPFADTTIR-TKWGVGFGPR-a5-b2	Seb1	Seb1	456	474	8.19e-13
TKWGVGFGPR-GKDFAMR-a2-b2	Seb1	Seb1	474	547	7.08e-08
GKDFAMR-KPYR-a2-b1	Seb1	Seb1	547	561	3.12e-06
DAAEKAQVAMENVPFADTTIR-HGFLKMFR-a5-b5	Seb1	Seb1	456	447	8.4e-07
DAAEKAQVAMENVPFADTTIR-TKWGVGFGPR-a5-b2	Seb1	Seb1	456	474	1.82e-09
DAAEKAQVAMENVPFADTTIR-TKWGVGFGPR-a5-b2	Seb1	Seb1	456	474	1.12e-12
TKWGVGFGPR-GKDFAMR-a2-b2	Seb1	Seb1	474	547	1.08e-11
TKWGVGFGPR-GKDFAMR-a2-b2	Seb1	Seb1	474	547	6.2e-09
DAAEKAQVAMENVPFADTTIR-TKWGVGFGPR-a5-b2	Seb1	Seb1	456	474	3.05e-09
DPTIPPDSIKVYSR-GKDFAMR-a10-b2	Seb1	Seb1	402	547	1.51e-07
SPSPSHLSIPSTLPPADGVPKPTPDGFPR-DAAEKAQVAMENVPFADTTIR-a21-b5	Seb1	Seb1	380	456	9.02e-18
DAAEKAQVAMENVPFADTTIR-DAAEKAQVAMENVPFADTTIR-a5-b5	Seb1	Seb1	456	456	4.41e-15
TKWGVGFGPR-GKDFAMR-a2-b2	Seb1	Seb1	474	547	8.3e-07
RSPSPSHLSIPSTLPPADGVPKPTPDGFPR-DAAEKAQVAMENVPFADTTIR-a22-b5	Seb1	Seb1	380	456	2.41e-09
RSPSPSHLSIPSTLPPADGVPKPTPDGFPR-DAAEKAQVAMENVPFADTTIR-a22-b5	Seb1	Seb1	380	456	1.24e-23
DAAEKAQVAMENVPFADTTIR-DAAEKAQVAMENVPFADTTIR-a5-b5	Seb1	Seb1	456	456	1.29e-07
RSPSPSHLSIPSTLPPADGVPKPTPDGFPR-TKWGVGFGPR-a22-b2	Seb1	Seb1	380	474	5.14e-06
DAAEKAQVAMENVPFADTTIR-TKWGVGFGPR-a5-b2	Seb1	Seb1	456	474	2.63e-11
TKWGVGFGPR-GKDFAMR-a2-b2	Seb1	Seb1	474	547	1.28e-09
RSPSPSHLSIPSTLPPADGVPKPTPDGFPR-DAAEKAQVAMENVPFADTTIR-a22-b5	Seb1	Seb1	380	456	5.68e-16
RSPSPSHLSIPSTLPPADGVPKPTPDGFPR-DAAEKAQVAMENVPFADTTIR-a22-b5	Seb1	Seb1	380	456	5.64e-11
TKWGVGFGPR-GKDFAMR-a2-b2	Seb1	Seb1	474	547	1.55e-06
DAAEKAQVAMENVPFADTTIR-FERDPTIPPDSIKVYSR-a5-b13	Seb1	Seb1	456	402	5.37e-10
DAAEKAQVAMENVPFADTTIR-TKWGVGFGPR-a5-b2	Seb1	Seb1	456	474	6.48e-11
RSPSPSHLSIPSTLPPADGVPKPTPDGFPR-TKWGVGFGPR-a22-b2	Seb1	Seb1	380	474	5.67e-08
TKWGVGFGPR-GKDFAMR-a2-b2	Seb1	Seb1	474	547	1.7e-07
TKWGVGFGPR-GKDFAMR-a2-b2	Seb1	Seb1	474	547	1.1e-07
TKWGVGFGPR-KPYR-a2-b1	Seb1	Seb1	474	561	1.13e-06
DAAEKAQVAMENVPFADTTIR-DAAEKAQVAMENVPFADTTIR-a5-b5	Seb1	Seb1	456	456	5.06e-06
SPSPSHLSIPSTLPPADGVPKPTPDGFPR-DAAEKAQVAMENVPFADTTIR-a21-b5	Seb1	Seb1	380	456	1.04e-10
DPTIPPDSIKVYSR-KPYR-a10-b1	Seb1	Seb1	402	561	6.06e-06
DAAEKAQVAMENVPFADTTIR-DAAEKAQVAMENVPFADTTIR-a5-b5	Seb1	Seb1	456	456	2.95e-12
TKWGVGFGPR-KPYR-a2-b1	Seb1	Seb1	474	561	1.94e-09
SPSPSHLSIPSTLPPADGVPKPTPDGFPR-RDAAEKAQVAMENVPFADTTIR-a21-b6	Seb1	Seb1	380	456	1.14e-08
RSPSPSHLSIPSTLPPADGVPKPTPDGFPR-TKWGVGFGPR-a22-b2	Seb1	Seb1	380	474	2.49e-09
DAAEKAQVAMENVPFADTTIR-KNNESFENPVDASFSGGWCK-a5-b1	Seb1	Seb1	456	79	4.98e-15
SPSPSHLSIPSTLPPADGVPKPTPDGFPR-RDAAEKAQVAMENVPFADTTIR-a21-b6	Seb1	Seb1	380	456	4.87e-10
DAAEKAQVAMENVPFADTTIR-GKDFAMR-a5-b2	Seb1	Seb1	456	547	6.71e-06
TKWGVGFGPR-GKDFAMR-a2-b2	Seb1	Seb1	474	547	2.16e-10
TKWGVGFGPR-GKDFAMR-a2-b2	Seb1	Seb1	474	547	7.18e-06
DAAEKAQVAMENVPFADTTIR-DAAEKAQVAMENVPFADTTIR-a5-b5	Seb1	Seb1	456	456	3.22e-18
SPSPSHLSIPSTLPPADGVPKPTPDGFPR-DAAEKAQVAMENVPFADTTIR-a21-b5	Seb1	Seb1	380	456	8.25e-10
SPSPSHLSIPSTLPPADGVPKPTPDGFPR-DAAEKAQVAMENVPFADTTIR-a21-b5	Seb1	Seb1	380	456	2.14e-09
SPSPSHLSIPSTLPPADGVPKPTPDGFPR-DAAEKAQVAMENVPFADTTIR-a21-b5	Seb1	Seb1	380	456	1.7e-08
SPSPSHLSIPSTLPPADGVPKPTPDGFPR-DAAEKAQVAMENVPFADTTIR-a21-b5	Seb1	Seb1	380	456	1.1e-08
DAAEKAQVAMENVPFADTTIR-TKWGVGFGPR-a5-b2	Seb1	Seb1	456	474	1.08e-09
TKWGVGFGPR-GKDFAMRR-a2-b2	Seb1	Seb1	474	547	4.24e-08
DAAEKAQVAMENVPFADTTIR-TKWGVGFGPR-a5-b2	Seb1	Seb1	456	474	3.77e-10
DAAEKAQVAMENVPFADTTIR-TKWGVGFGPR-a5-b2	Seb1	Seb1	456	474	2.13e-14
TKWGVGFGPR-GKDFAMR-a2-b2	Seb1	Seb1	474	547	3.99e-07
DAAEKAQVAMENVPFADTTIR-HGFLKMFR-a5-b5	Seb1	Seb1	456	447	3.72e-08
TKWGVGFGPR-GKDFAMR-a2-b2	Seb1	Seb1	474	547	1.77e-09
TKWGVGFGPR-GKDFAMR-a2-b2	Seb1	Seb1	474	547	1.16e-12
DAAEKAQVAMENVPFADTTIR-TKWGVGFGPR-a5-b2	Seb1	Seb1	456	474	7.48e-14
DAAEKAQVAMENVPFADTTIR-TKWGVGFGPR-a5-b2	Seb1	Seb1	456	474	3.27e-14
RSPSPSHLSIPSTLPPADGVPKPTPDGFPR-DAAEKAQVAMENVPFADTTIR-a22-b5	Seb1	Seb1	380	456	1.16e-19
DAAEKAQVAMENVPFADTTIR-DAAEKAQVAMENVPFADTTIR-a5-b5	Seb1	Seb1	456	456	5.07e-11
DAAEKAQVAMENVPFADTTIR-TKWGVGFGPR-a5-b2	Seb1	Seb1	456	474	6.9e-13
RSPSPSHLSIPSTLPPADGVPKPTPDGFPR-DAAEKAQVAMENVPFADTTIR-a22-b5	Seb1	Seb1	380	456	2.45e-13
RSPSPSHLSIPSTLPPADGVPKPTPDGFPR-DAAEKAQVAMENVPFADTTIR-a22-b5	Seb1	Seb1	380	456	8.55e-09
RSPSPSHLSIPSTLPPADGVPKPTPDGFPR-DAAEKAQVAMENVPFADTTIR-a22-b5	Seb1	Seb1	380	456	3.72e-17
DAAEKAQVAMENVPFADTTIR-DAAEKAQVAMENVPFADTTIR-a5-b5	Seb1	Seb1	456	456	5.02e-11
RDAAEKAQVAMENVPFADTTIR-DAAEKAQVAMENVPFADTTIR-a6-b5	Seb1	Seb1	456	456	5.14e-08
TKWGVGFGPR-GKDFAMR-a2-b2	Seb1	Seb1	474	547	3.01e-07
TKWGVGFGPR-GKDFAMR-a2-b2	Seb1	Seb1	474	547	2.64e-07
DAAEKAQVAMENVPFADTTIR-DAAEKAQVAMENVPFADTTIR-a5-b5	Seb1	Seb1	456	456	4.88e-08
DAAEKAQVAMENVPFADTTIR-DAAEKAQVAMENVPFADTTIR-a5-b5	Seb1	Seb1	456	456	7.12e-11
DAAEKAQVAMENVPFADTTIR-TKWGVGFGPR-a5-b2	Seb1	Seb1	456	474	2.19e-14
SPSPSHLSIPSTLPPADGVPKPTPDGFPR-DAAEKAQVAMENVPFADTTIR-a21-b5	Seb1	Seb1	380	456	1.33e-17
DAAEKAQVAMENVPFADTTIR-TKWGVGFGPR-a5-b2	Seb1	Seb1	456	474	6.81e-12
SPSPSHLSIPSTLPPADGVPKPTPDGFPR-DAAEKAQVAMENVPFADTTIR-a21-b5	Seb1	Seb1	380	456	6.03e-13
DAAEKAQVAMENVPFADTTIR-SGIAEFDGILDSLEHSK-a5-b1	Seb1	Seb1	456	2	2.02e-15
RSPSPSHLSIPSTLPPADGVPKPTPDGFPR-TKWGVGFGPR-a22-b2	Seb1	Seb1	380	474	3.68e-08
SPSPSHLSIPSTLPPADGVPKPTPDGFPR-TKWGVGFGPR-a21-b2	Seb1	Seb1	380	474	3.58e-07
DAAEKAQVAMENVPFADTTIR-GKDFAMR-a5-b2	Seb1	Seb1	456	547	1.62e-06
DPTIPPDSIKVYSR-GKDFAMR-a10-b2	Seb1	Seb1	402	547	2.56e-09
SPSPSHLSIPSTLPPADGVPKPTPDGFPR-DAAEKAQVAMENVPFADTTIR-a21-b5	Seb1	Seb1	380	456	2.29e-09
SPSPSHLSIPSTLPPADGVPKPTPDGFPR-DAAEKAQVAMENVPFADTTIR-a21-b5	Seb1	Seb1	380	456	2.29e-08
DAAEKAQVAMENVPFADTTIR-DAAEKAQVAMENVPFADTTIR-a5-b5	Seb1	Seb1	456	456	5.43e-11
RSPSPSHLSIPSTLPPADGVPKPTPDGFPR-DAAEKAQVAMENVPFADTTIR-a22-b5	Seb1	Seb1	380	456	2.8e-07
DAAEKAQVAMENVPFADTTIR-DPTIPPDSIKVYSR-a5-b10	Seb1	Seb1	456	402	3.4e-06
DPTIPPDSIKVYSR-GKDFAMR-a10-b2	Seb1	Seb1	402	547	1.83e-07
SPSPSHLSIPSTLPPADGVPKPTPDGFPR-DAAEKAQVAMENVPFADTTIR-a21-b5	Seb1	Seb1	380	456	2.51e-13
SPSPSHLSIPSTLPPADGVPKPTPDGFPR-DAAEKAQVAMENVPFADTTIR-a21-b5	Seb1	Seb1	380	456	7.69e-27
SPSPSHLSIPSTLPPADGVPKPTPDGFPR-TKWGVGFGPR-a21-b2	Seb1	Seb1	380	474	1.01e-08
DAAEKAQVAMENVPFADTTIR-DAAEKAQVAMENVPFADTTIR-a5-b5	Seb1	Seb1	456	456	1.68e-07
SPSPSHLSIPSTLPPADGVPKPTPDGFPR-DAAEKAQVAMENVPFADTTIR-a21-b5	Seb1	Seb1	380	456	1.89e-15
RDAAEKAQVAMENVPFADTTIR-DAAEKAQVAMENVPFADTTIR-a6-b5	Seb1	Seb1	456	456	4.8e-09
TKWGVGFGPR-GKDFAMRR-a2-b2	Seb1	Seb1	474	547	2.83e-06
SPSPSHLSIPSTLPPADGVPKPTPDGFPR-DAAEKAQVAMENVPFADTTIR-a21-b5	Seb1	Seb1	380	456	3.15e-11
TKWGVGFGPR-GKDFAMR-a2-b2	Seb1	Seb1	474	547	2.83e-06
RSPSPSHLSIPSTLPPADGVPKPTPDGFPR-DAAEKAQVAMENVPFADTTIR-a22-b5	Seb1	Seb1	380	456	3.91e-14
DPTIPPDSIKVYSR-GKDFAMR-a10-b2	Seb1	Seb1	402	547	6.73e-10
RSPSPSHLSIPSTLPPADGVPKPTPDGFPR-DAAEKAQVAMENVPFADTTIR-a22-b5	Seb1	Seb1	380	456	2.62e-09
TKWGVGFGPR-GKDFAMR-a2-b2	Seb1	Seb1	474	547	3.42e-09
TKWGVGFGPR-KPYR-a2-b1	Seb1	Seb1	474	561	1.32e-06
SPSPSHLSIPSTLPPADGVPKPTPDGFPR-RDAAEKAQVAMENVPFADTTIR-a21-b6	Seb1	Seb1	380	456	6.21e-13
SPSPSHLSIPSTLPPADGVPKPTPDGFPR-DAAEKAQVAMENVPFADTTIR-a21-b5	Seb1	Seb1	380	456	5.5e-14
SPSPSHLSIPSTLPPADGVPKPTPDGFPR-DAAEKAQVAMENVPFADTTIR-a21-b5	Seb1	Seb1	380	456	2.42e-10
DAAEKAQVAMENVPFADTTIR-DAAEKAQVAMENVPFADTTIR-a5-b5	Seb1	Seb1	456	456	3.25e-19
SPSPSHLSIPSTLPPADGVPKPTPDGFPR-DAAEKAQVAMENVPFADTTIR-a21-b5	Seb1	Seb1	380	456	3.04e-12
TKWGVGFGPR-KPYR-a2-b1	Seb1	Seb1	474	561	7.48e-07
RSPSPSHLSIPSTLPPADGVPKPTPDGFPR-DAAEKAQVAMENVPFADTTIR-a22-b5	Seb1	Seb1	380	456	4.54e-10
SPSPSHLSIPSTLPPADGVPKPTPDGFPR-DAAEKAQVAMENVPFADTTIR-a21-b5	Seb1	Seb1	380	456	1.51e-08
TKWGVGFGPR-GKDFAMR-a2-b2	Seb1	Seb1	474	547	7.69e-07
RSPSPSHLSIPSTLPPADGVPKPTPDGFPR-TKWGVGFGPR-a22-b2	Seb1	Seb1	380	474	5.56e-07
SPSPSHLSIPSTLPPADGVPKPTPDGFPR-DAAEKAQVAMENVPFADTTIR-a21-b5	Seb1	Seb1	380	456	2.53e-15
TKWGVGFGPR-GKDFAMR-a2-b2	Seb1	Seb1	474	547	3.25e-08
TKWGVGFGPR-GKDFAMR-a2-b2	Seb1	Seb1	474	547	5.97e-06
DAAEKAQVAMENVPFADTTIR-TKWGVGFGPR-a5-b2	Seb1	Seb1	456	474	2.64e-11
TKWGVGFGPR-GKDFAMR-a2-b2	Seb1	Seb1	474	547	5.92e-06
SPSPSHLSIPSTLPPADGVPKPTPDGFPR-RDAAEKAQVAMENVPFADTTIR-a21-b6	Seb1	Seb1	380	456	5.25e-09
RSPSPSHLSIPSTLPPADGVPKPTPDGFPR-DAAEKAQVAMENVPFADTTIR-a22-b5	Seb1	Seb1	380	456	3.86e-12
TKWGVGFGPR-GKDFAMR-a2-b2	Seb1	Seb1	474	547	4.51e-06
SPSPSHLSIPSTLPPADGVPKPTPDGFPR-DAAEKAQVAMENVPFADTTIR-a21-b5	Seb1	Seb1	380	456	2.4e-11
RDAAEKAQVAMENVPFADTTIR-DAAEKAQVAMENVPFADTTIR-a6-b5	Seb1	Seb1	456	456	5.92e-07
TKWGVGFGPR-GKDFAMR-a2-b2	Seb1	Seb1	474	547	1.13e-08
TKWGVGFGPR-GKDFAMR-a2-b2	Seb1	Seb1	474	547	1.13e-09
SPSPSHLSIPSTLPPADGVPKPTPDGFPR-DAAEKAQVAMENVPFADTTIR-a21-b5	Seb1	Seb1	380	456	8.3e-20
DPTIPPDSIKVYSR-KPYR-a10-b1	Seb1	Seb1	402	561	3.85e-06
TKWGVGFGPR-GKDFAMR-a2-b2	Seb1	Seb1	474	547	7.09e-09
TKWGVGFGPR-GKDFAMR-a2-b2	Seb1	Seb1	474	547	8.1e-06
TKWGVGFGPR-KPYR-a2-b1	Seb1	Seb1	474	561	9.57e-07
TKWGVGFGPR-GKDFAMR-a2-b2	Seb1	Seb1	474	547	7.41e-10
DAAEKAQVAMENVPFADTTIR-TKWGVGFGPR-a5-b2	Seb1	Seb1	456	474	3.54e-09
RSPSPSHLSIPSTLPPADGVPKPTPDGFPR-DAAEKAQVAMENVPFADTTIR-a22-b5	Seb1	Seb1	380	456	1.64e-06
DPTIPPDSIKVYSR-GKDFAMR-a10-b2	Seb1	Seb1	402	547	8.36e-07
TKWGVGFGPR-GKDFAMR-a2-b2	Seb1	Seb1	474	547	8.38e-11
TKWGVGFGPR-GKDFAMR-a2-b2	Seb1	Seb1	474	547	6.44e-09
TKWGVGFGPR-GKDFAMR-a2-b2	Seb1	Seb1	474	547	6.44e-08
DAAEKAQVAMENVPFADTTIR-DAAEKAQVAMENVPFADTTIR-a5-b5	Seb1	Seb1	456	456	6.07e-09
SPSPSHLSIPSTLPPADGVPKPTPDGFPR-DAAEKAQVAMENVPFADTTIR-a21-b5	Seb1	Seb1	380	456	5.98e-17
RDAAEKAQVAMENVPFADTTIR-DAAEKAQVAMENVPFADTTIR-a6-b5	Seb1	Seb1	456	456	1.48e-09
SPSPSHLSIPSTLPPADGVPKPTPDGFPR-RDAAEKAQVAMENVPFADTTIR-a21-b6	Seb1	Seb1	380	456	1.44e-13
TKWGVGFGPR-KPYR-a2-b1	Seb1	Seb1	474	561	1.1e-08
TKWGVGFGPR-KPYR-a2-b1	Seb1	Seb1	474	561	2.34e-06
DAAEKAQVAMENVPFADTTIR-KNNESFENPVDASFSGGWCK-a5-b1	Seb1	Seb1	456	79	5.21e-08
TKWGVGFGPR-KPYR-a2-b1	Seb1	Seb1	474	561	1.77e-07
TKWGVGFGPR-GKDFAMR-a2-b2	Seb1	Seb1	474	547	3.45e-09
SPSPSHLSIPSTLPPADGVPKPTPDGFPR-DAAEKAQVAMENVPFADTTIR-a21-b5	Seb1	Seb1	380	456	6.16e-12
DPTIPPDSIKVYSR-KPYR-a10-b1	Seb1	Seb1	402	561	1.36e-06
TKWGVGFGPR-GKDFAMR-a2-b2	Seb1	Seb1	474	547	5.23e-08
DAAEKAQVAMENVPFADTTIR-KNNESFENPVDASFSGGWCK-a5-b1	Seb1	Seb1	456	79	1.37e-16
TKWGVGFGPR-GKDFAMR-a2-b2	Seb1	Seb1	474	547	2.58e-07
RDAAEKAQVAMENVPFADTTIR-DAAEKAQVAMENVPFADTTIR-a6-b5	Seb1	Seb1	456	456	8.36e-09
TKWGVGFGPR-GKDFAMR-a2-b2	Seb1	Seb1	474	547	3.43e-07
SPSPSHLSIPSTLPPADGVPKPTPDGFPR-DAAEKAQVAMENVPFADTTIR-a21-b5	Seb1	Seb1	380	456	1.39e-10
TKWGVGFGPR-GKDFAMR-a2-b2	Seb1	Seb1	474	547	2.87e-06
DAAEKAQVAMENVPFADTTIR-DAAEKAQVAMENVPFADTTIR-a5-b5	Seb1	Seb1	456	456	1.13e-07
DAAEKAQVAMENVPFADTTIR-TKWGVGFGPR-a5-b2	Seb1	Seb1	456	474	6.92e-13
TKWGVGFGPR-GKDFAMR-a2-b2	Seb1	Seb1	474	547	8.07e-06
DAAEKAQVAMENVPFADTTIR-DPTIPPDSIKVYSR-a5-b10	Seb1	Seb1	456	402	9.26e-06
SPSPSHLSIPSTLPPADGVPKPTPDGFPR-DAAEKAQVAMENVPFADTTIR-a21-b5	Seb1	Seb1	380	456	5.14e-06
DAAEKAQVAMENVPFADTTIR-SGIAEFDGILDSLEHSK-a5-b1	Seb1	Seb1	456	2	6.21e-16
SPSPSHLSIPSTLPPADGVPKPTPDGFPR-TKWGVGFGPR-a21-b2	Seb1	Seb1	380	474	4.19e-07
DAAEKAQVAMENVPFADTTIR-DAAEKAQVAMENVPFADTTIR-a5-b5	Seb1	Seb1	456	456	9.55e-09
RSPSPSHLSIPSTLPPADGVPKPTPDGFPR-DAAEKAQVAMENVPFADTTIR-a22-b5	Seb1	Seb1	380	456	1.03e-06
SGIAEFDGILDSLEHSK-TKWGVGFGPR-a1-b2	Seb1	Seb1	2	474	1.39e-06
RSPSPSHLSIPSTLPPADGVPKPTPDGFPR-DAAEKAQVAMENVPFADTTIR-a22-b5	Seb1	Seb1	380	456	8.12e-08
DAAEKAQVAMENVPFADTTIR-TKWGVGFGPR-a5-b2	Seb1	Seb1	456	474	2.72e-10
TKWGVGFGPR-GKDFAMR-a2-b2	Seb1	Seb1	474	547	3.35e-07
TKWGVGFGPR-KPYR-a2-b1	Seb1	Seb1	474	561	3.17e-06
TKWGVGFGPR-KPYR-a2-b1	Seb1	Seb1	474	561	8.07e-07
DAAEKAQVAMENVPFADTTIR-TKWGVGFGPR-a5-b2	Seb1	Seb1	456	474	9.14e-11
DAAEKAQVAMENVPFADTTIR-TKWGVGFGPR-a5-b2	Seb1	Seb1	456	474	3.69e-10
DAAEKAQVAMENVPFADTTIR-TKWGVGFGPR-a5-b2	Seb1	Seb1	456	474	3.09e-09
TKWGVGFGPR-GKDFAMR-a2-b2	Seb1	Seb1	474	547	2.7e-09
DAAEKAQVAMENVPFADTTIR-TKWGVGFGPR-a5-b2	Seb1	Seb1	456	474	2.08e-13
TKWGVGFGPR-GKDFAMR-a2-b2	Seb1	Seb1	474	547	1.15e-09
DAAEKAQVAMENVPFADTTIR-DAAEKAQVAMENVPFADTTIR-a5-b5	Seb1	Seb1	456	456	4.64e-13
SPSPSHLSIPSTLPPADGVPKPTPDGFPR-RDAAEKAQVAMENVPFADTTIR-a21-b6	Seb1	Seb1	380	456	1.62e-06
DAAEKAQVAMENVPFADTTIR-DAAEKAQVAMENVPFADTTIR-a5-b5	Seb1	Seb1	456	456	2.97e-11
DAAEKAQVAMENVPFADTTIR-TKWGVGFGPR-a5-b2	Seb1	Seb1	456	474	1.44e-11
DAAEKAQVAMENVPFADTTIR-TKWGVGFGPR-a5-b2	Seb1	Seb1	456	474	1.41e-10
TKWGVGFGPR-GKDFAMR-a2-b2	Seb1	Seb1	474	547	4.89e-06
DAAEKAQVAMENVPFADTTIR-TKWGVGFGPR-a5-b2	Seb1	Seb1	456	474	7.59e-11
SPSPSHLSIPSTLPPADGVPKPTPDGFPR-DAAEKAQVAMENVPFADTTIR-a21-b5	Seb1	Seb1	380	456	8.88e-27
SPSPSHLSIPSTLPPADGVPKPTPDGFPR-DAAEKAQVAMENVPFADTTIR-a21-b5	Seb1	Seb1	380	456	1.54e-14
DAAEKAQVAMENVPFADTTIR-TKWGVGFGPR-a5-b2	Seb1	Seb1	456	474	1.14e-08
DAAEKAQVAMENVPFADTTIR-DAAEKAQVAMENVPFADTTIR-a5-b5	Seb1	Seb1	456	456	7.23e-10
TKWGVGFGPR-GKDFAMR-a2-b2	Seb1	Seb1	474	547	1.11e-09
DAAEKAQVAMENVPFADTTIR-DAAEKAQVAMENVPFADTTIR-a5-b5	Seb1	Seb1	456	456	6.8e-07
RSPSPSHLSIPSTLPPADGVPKPTPDGFPR-TKWGVGFGPR-a22-b2	Seb1	Seb1	380	474	5.14e-07
SPSPSHLSIPSTLPPADGVPKPTPDGFPR-DAAEKAQVAMENVPFADTTIR-a21-b5	Seb1	Seb1	380	456	6.73e-22
RSPSPSHLSIPSTLPPADGVPKPTPDGFPR-DAAEKAQVAMENVPFADTTIR-a22-b5	Seb1	Seb1	380	456	2.54e-13
RSPSPSHLSIPSTLPPADGVPKPTPDGFPR-DAAEKAQVAMENVPFADTTIR-a22-b5	Seb1	Seb1	380	456	2.54e-10
TKWGVGFGPR-GKDFAMR-a2-b2	Seb1	Seb1	474	547	1.71e-08
DAAEKAQVAMENVPFADTTIR-DAAEKAQVAMENVPFADTTIR-a5-b5	Seb1	Seb1	456	456	1.93e-16
RSPSPSHLSIPSTLPPADGVPKPTPDGFPR-DAAEKAQVAMENVPFADTTIR-a22-b5	Seb1	Seb1	380	456	1.38e-08
DPTIPPDSIKVYSR-KPYR-a10-b1	Seb1	Seb1	402	561	2.51e-07
RSPSPSHLSIPSTLPPADGVPKPTPDGFPR-DAAEKAQVAMENVPFADTTIR-a22-b5	Seb1	Seb1	380	456	5.51e-11
TKWGVGFGPR-GKDFAMR-a2-b2	Seb1	Seb1	474	547	1.47e-06
TKWGVGFGPR-GKDFAMR-a2-b2	Seb1	Seb1	474	547	8.11e-10
SPSPSHLSIPSTLPPADGVPKPTPDGFPR-DAAEKAQVAMENVPFADTTIR-a21-b5	Seb1	Seb1	380	456	4.22e-18
RSPSPSHLSIPSTLPPADGVPKPTPDGFPR-DAAEKAQVAMENVPFADTTIR-a22-b5	Seb1	Seb1	380	456	1.48e-13
DAAEKAQVAMENVPFADTTIR-GKDFAMR-a5-b2	Seb1	Seb1	456	547	6.89e-06
RSPSPSHLSIPSTLPPADGVPKPTPDGFPR-TKWGVGFGPR-a22-b2	Seb1	Seb1	380	474	3.35e-08
DAAEKAQVAMENVPFADTTIR-DAAEKAQVAMENVPFADTTIR-a5-b5	Seb1	Seb1	456	456	2.59e-13
DPTIPPDSIKVYSR-KPYR-a10-b1	Seb1	Seb1	402	561	1.83e-06
TKWGVGFGPR-GKDFAMR-a2-b2	Seb1	Seb1	474	547	1.51e-07
SPSPSHLSIPSTLPPADGVPKPTPDGFPR-DAAEKAQVAMENVPFADTTIR-a21-b5	Seb1	Seb1	380	456	8.61e-22
DAAEKAQVAMENVPFADTTIR-DAAEKAQVAMENVPFADTTIR-a5-b5	Seb1	Seb1	456	456	1.08e-09
DAAEKAQVAMENVPFADTTIR-TKWGVGFGPR-a5-b2	Seb1	Seb1	456	474	7.85e-16
TKWGVGFGPR-GKDFAMR-a2-b2	Seb1	Seb1	474	547	8.45e-07
TKWGVGFGPR-GKDFAMR-a2-b2	Seb1	Seb1	474	547	2.96e-08
TKWGVGFGPR-KPYR-a2-b1	Seb1	Seb1	474	561	7.09e-07
DPTIPPDSIKVYSR-GKDFAMR-a10-b2	Seb1	Seb1	402	547	7.43e-06
DAAEKAQVAMENVPFADTTIR-TKWGVGFGPR-a5-b2	Seb1	Seb1	456	474	2e-07
TKWGVGFGPR-GKDFAMR-a2-b2	Seb1	Seb1	474	547	7.27e-09
TKWGVGFGPR-GKDFAMR-a2-b2	Seb1	Seb1	474	547	3.74e-08
DAAEKAQVAMENVPFADTTIR-SGIAEFDGILDSLEHSK-a5-b1	Seb1	Seb1	456	2	4.05e-23
DAAEKAQVAMENVPFADTTIR-FERDPTIPPDSIKVYSR-a5-b13	Seb1	Seb1	456	402	6.51e-08
DAAEKAQVAMENVPFADTTIR-DAAEKAQVAMENVPFADTTIR-a5-b5	Seb1	Seb1	456	456	2.92e-10
RSPSPSHLSIPSTLPPADGVPKPTPDGFPR-DAAEKAQVAMENVPFADTTIR-a22-b5	Seb1	Seb1	380	456	6.53e-09
TKWGVGFGPR-GKDFAMR-a2-b2	Seb1	Seb1	474	547	2.7e-06
TKWGVGFGPR-GKDFAMR-a2-b2	Seb1	Seb1	474	547	3.82e-07
DAAEKAQVAMENVPFADTTIR-TKWGVGFGPR-a5-b2	Seb1	Seb1	456	474	1.59e-12
DPTIPPDSIKVYSR-GKDFAMR-a10-b2	Seb1	Seb1	402	547	5.36e-08
SPSPSHLSIPSTLPPADGVPKPTPDGFPR-DAAEKAQVAMENVPFADTTIR-a21-b5	Seb1	Seb1	380	456	2.64e-06
SPSPSHLSIPSTLPPADGVPKPTPDGFPR-DAAEKAQVAMENVPFADTTIR-a21-b5	Seb1	Seb1	380	456	6.69e-26
DPTIPPDSIKVYSR-KPYR-a10-b1	Seb1	Seb1	402	561	7.62e-06
DAAEKAQVAMENVPFADTTIR-DAAEKAQVAMENVPFADTTIR-a5-b5	Seb1	Seb1	456	456	2.63e-08
DAAEKAQVAMENVPFADTTIR-TKWGVGFGPR-a5-b2	Seb1	Seb1	456	474	8.22e-11
TKWGVGFGPR-KPYR-a2-b1	Seb1	Seb1	474	561	9.87e-09
TKWGVGFGPR-GKDFAMR-a2-b2	Seb1	Seb1	474	547	2.71e-07
TKWGVGFGPR-GKDFAMR-a2-b2	Seb1	Seb1	474	547	5.06e-07
SPSPSHLSIPSTLPPADGVPKPTPDGFPR-DAAEKAQVAMENVPFADTTIR-a21-b5	Seb1	Seb1	380	456	2.78e-07
RSPSPSHLSIPSTLPPADGVPKPTPDGFPR-TKWGVGFGPR-a22-b2	Seb1	Seb1	380	474	2.75e-10
DAAEKAQVAMENVPFADTTIR-GKDFAMR-a5-b2	Seb1	Seb1	456	547	6.69e-06
TKWGVGFGPR-GKDFAMR-a2-b2	Seb1	Seb1	474	547	3.44e-10
TKWGVGFGPR-GKDFAMR-a2-b2	Seb1	Seb1	474	547	2.64e-06
SPSPSHLSIPSTLPPADGVPKPTPDGFPR-DAAEKAQVAMENVPFADTTIR-a21-b5	Seb1	Seb1	380	456	1.2e-17
TKWGVGFGPR-GKDFAMR-a2-b2	Seb1	Seb1	474	547	1.1e-10
DPTIPPDSIKVYSR-GKDFAMR-a10-b2	Seb1	Seb1	402	547	5.66e-06
RDAAEKAQVAMENVPFADTTIR-DAAEKAQVAMENVPFADTTIR-a6-b5	Seb1	Seb1	456	456	7.41e-06
TKWGVGFGPR-GKDFAMR-a2-b2	Seb1	Seb1	474	547	5.66e-06
RSPSPSHLSIPSTLPPADGVPKPTPDGFPR-DAAEKAQVAMENVPFADTTIR-a22-b5	Seb1	Seb1	380	456	8.73e-20
DAAEKAQVAMENVPFADTTIR-DAAEKAQVAMENVPFADTTIR-a5-b5	Seb1	Seb1	456	456	1.48e-06
GKDFAMR-KPYR-a2-b1	Seb1	Seb1	547	561	2.9e-06
DAAEKAQVAMENVPFADTTIR-TKWGVGFGPR-a5-b2	Seb1	Seb1	456	474	1.87e-11
RSPSPSHLSIPSTLPPADGVPKPTPDGFPR-DAAEKAQVAMENVPFADTTIR-a22-b5	Seb1	Seb1	380	456	1.82e-10
TKWGVGFGPR-GKDFAMR-a2-b2	Seb1	Seb1	474	547	4.05e-10
DAAEKAQVAMENVPFADTTIR-DPTIPPDSIKVYSR-a5-b10	Seb1	Seb1	456	402	9.21e-08
SPSPSHLSIPSTLPPADGVPKPTPDGFPR-DAAEKAQVAMENVPFADTTIR-a21-b5	Seb1	Seb1	380	456	1.17e-11
DAAEKAQVAMENVPFADTTIR-DAAEKAQVAMENVPFADTTIR-a5-b5	Seb1	Seb1	456	456	4.13e-14
DAAEKAQVAMENVPFADTTIR-DAAEKAQVAMENVPFADTTIR-a5-b5	Seb1	Seb1	456	456	5.73e-14
SPSPSHLSIPSTLPPADGVPKPTPDGFPR-DAAEKAQVAMENVPFADTTIR-a21-b5	Seb1	Seb1	380	456	8.06e-08
DAAEKAQVAMENVPFADTTIR-TKWGVGFGPR-a5-b2	Seb1	Seb1	456	474	1.1e-10
TKWGVGFGPR-GKDFAMR-a2-b2	Seb1	Seb1	474	547	1.06e-06
DAAEKAQVAMENVPFADTTIR-FERDPTIPPDSIKVYSR-a5-b13	Seb1	Seb1	456	402	7.81e-07
DPTIPPDSIKVYSR-GKDFAMR-a10-b2	Seb1	Seb1	402	547	1.09e-08
DAAEKAQVAMENVPFADTTIR-TKWGVGFGPR-a5-b2	Seb1	Seb1	456	474	5.1e-12
DAAEKAQVAMENVPFADTTIR-KNNESFENPVDASFSGGWCK-a5-b1	Seb1	Seb1	456	79	8.68e-17
DAAEKAQVAMENVPFADTTIR-DAAEKAQVAMENVPFADTTIR-a5-b5	Seb1	Seb1	456	456	4.28e-11
SPSPSHLSIPSTLPPADGVPKPTPDGFPR-DAAEKAQVAMENVPFADTTIR-a21-b5	Seb1	Seb1	380	456	3.2e-18
DAAEKAQVAMENVPFADTTIR-TKWGVGFGPR-a5-b2	Seb1	Seb1	456	474	2.55e-14
DAAEKAQVAMENVPFADTTIR-TKWGVGFGPR-a5-b2	Seb1	Seb1	456	474	7.33e-11
DAAEKAQVAMENVPFADTTIR-DAAEKAQVAMENVPFADTTIR-a5-b5	Seb1	Seb1	456	456	8.52e-22
DAAEKAQVAMENVPFADTTIR-GKDFAMR-a5-b2	Seb1	Seb1	456	547	5.4e-06
DAAEKAQVAMENVPFADTTIR-GKDFAMR-a5-b2	Seb1	Seb1	456	547	5.3e-06
DPTIPPDSIKVYSR-KPYR-a10-b1	Seb1	Seb1	402	561	6.24e-06
SPSPSHLSIPSTLPPADGVPKPTPDGFPR-DAAEKAQVAMENVPFADTTIR-a21-b5	Seb1	Seb1	380	456	9.37e-11
DPTIPPDSIKVYSR-GKDFAMR-a10-b2	Seb1	Seb1	402	547	3.18e-11
DAAEKAQVAMENVPFADTTIR-TKWGVGFGPR-a5-b2	Seb1	Seb1	456	474	3.23e-08
TKWGVGFGPR-GKDFAMR-a2-b2	Seb1	Seb1	474	547	1.02e-07
TKWGVGFGPR-GKDFAMR-a2-b2	Seb1	Seb1	474	547	7.49e-10
SPSPSHLSIPSTLPPADGVPKPTPDGFPR-DAAEKAQVAMENVPFADTTIR-a21-b5	Seb1	Seb1	380	456	7.09e-21
DAAEKAQVAMENVPFADTTIR-GKDFAMR-a5-b2	Seb1	Seb1	456	547	7.54e-06
RSPSPSHLSIPSTLPPADGVPKPTPDGFPR-DAAEKAQVAMENVPFADTTIR-a22-b5	Seb1	Seb1	380	456	9.34e-21
TKWGVGFGPR-GKDFAMR-a2-b2	Seb1	Seb1	474	547	4.1e-09
SPSPSHLSIPSTLPPADGVPKPTPDGFPR-RDAAEKAQVAMENVPFADTTIR-a21-b6	Seb1	Seb1	380	456	8.45e-07
AAEITDSLVADAIQHAPSAHLPKILK-ILKLCDIWEK-a23-b3	Seb1	Seb1	121	124	8.76e-07
RSPSPSHLSIPSTLPPADGVPKPTPDGFPR-DAAEKAQVAMENVPFADTTIR-a22-b5	Seb1	Seb1	380	456	8.41e-11
DPTIPPDSIKVYSR-KPYR-a10-b1	Seb1	Seb1	402	561	8.22e-06
DAAEKAQVAMENVPFADTTIR-DAAEKAQVAMENVPFADTTIR-a5-b5	Seb1	Seb1	456	456	2.53e-13
DAAEKAQVAMENVPFADTTIR-DAAEKAQVAMENVPFADTTIR-a5-b5	Seb1	Seb1	456	456	7.65e-13
TKWGVGFGPR-GKDFAMR-a2-b2	Seb1	Seb1	474	547	9.52e-08
DPTIPPDSIKVYSR-TKWGVGFGPR-a10-b2	Seb1	Seb1	402	474	7.08e-09
RSPSPSHLSIPSTLPPADGVPKPTPDGFPR-DAAEKAQVAMENVPFADTTIR-a22-b5	Seb1	Seb1	380	456	3.55e-06
SPSPSHLSIPSTLPPADGVPKPTPDGFPR-DAAEKAQVAMENVPFADTTIR-a21-b5	Seb1	Seb1	380	456	1.4e-09
DAAEKAQVAMENVPFADTTIR-TKWGVGFGPR-a5-b2	Seb1	Seb1	456	474	8.76e-12
DAAEKAQVAMENVPFADTTIR-DAAEKAQVAMENVPFADTTIR-a5-b5	Seb1	Seb1	456	456	1.36e-06
SPSPSHLSIPSTLPPADGVPKPTPDGFPR-RDAAEKAQVAMENVPFADTTIR-a21-b6	Seb1	Seb1	380	456	5.25e-12
RSPSPSHLSIPSTLPPADGVPKPTPDGFPR-RDAAEKAQVAMENVPFADTTIR-a22-b6	Seb1	Seb1	380	456	3.98e-08
TKWGVGFGPR-GKDFAMR-a2-b2	Seb1	Seb1	474	547	2.93e-08
DAAEKAQVAMENVPFADTTIR-DAAEKAQVAMENVPFADTTIR-a5-b5	Seb1	Seb1	456	456	4.31e-07
DAAEKAQVAMENVPFADTTIR-DAAEKAQVAMENVPFADTTIR-a5-b5	Seb1	Seb1	456	456	2.25e-10
#crosslinks_within_PolII
KAAPSPIAYVAEIR-GKDESDLPEKR-a1-b10	Rpb2	Rpb1	213	205	1.02e-12
NTYQSAMGKQAMGVYLTNYQVR-IPQIGDKFASR-a9-b7	Rpb2	Rpb2	764	968	4.03e-06
LKPEPGMTLR-KLSMSDVAGK-a2-b1	Rpb1	Rpb1	709	1209	3.7e-11
NTYQSAMGKQAMGVYLTNYQVR-HGQKGTIGMTYR-a9-b4	Rpb2	Rpb2	764	976	7.47e-14
SIAKTLTYPETVTPYNIYQLQELVR-NGPDEHPGAKYIIR-a4-b10	Rpb1	Rpb1	378	409	8.8e-06
IDSSNPKFNDTQR-LNAVWNVCKTK-a7-b9	Rpb1	Rpb1	123	145	4.24e-10
SIAKTLTYPETVTPYNIYQLQELVR-MKHGTYDKLEDDGLIAPGTR-a4-b2	Rpb1	Rpb2	378	875	9.23e-21
LKIDSSNPKFNDTQR-LNAVWNVCKTK-a9-b9	Rpb1	Rpb1	123	145	8.06e-10
NRLNAVWNVCKTK-IDSSNPKFNDTQR-a11-b7	Rpb1	Rpb1	145	123	8.29e-14
TKMVCDTGLSAGSDNFDLSNPSANMGHGGCGAAQPTIR-IDSSNPKFNDTQR-a2-b7	Rpb1	Rpb1	147	123	1.17e-10
KAAPSPIAYVAEIR-LISSMQIKLMAR-a1-b8	Rpb2	Rpb2	213	242	4.68e-06
LKPEPGMTLR-ESFEAKVSR-a2-b6	Rpb1	Rpb1	709	723	4.82e-11
KAAPSPIAYVAEIR-LISSMQIKLMAR-a1-b8	Rpb2	Rpb2	213	242	3.14e-06
DGKLAKPR-LKGKEGR-a3-b2	Rpb2	Rpb1	493	336	4.19e-07
NTIQAKEVIR-TQLHAKR-a6-b6	Rpc10	Rpb2	36	923	3.61e-07
NTYQSAMGKQAMGVYLTNYQVR-HGQKGTIGMTYR-a9-b4	Rpb2	Rpb2	764	976	1.01e-10
YSLATGNWGDQKR-DVYKYMQK-a12-b4	Rpb2	Rpb2	456	416	1.47e-08
EGLIDTAVKTAETGYIQR-LKEILNVAK-a9-b2	Rpb1	Rpb1	836	1105	1.53e-08
FDPTANPPNYSGEDQVIEKGSNVR-ARETNGEIPMTDVMKK-a19-b15	Rpb7	Rpb4	140	56	3.69e-09
STESGIVDQVMVTTNQEGLKFVK-TYTDQEKK-a20-b7	Rpb2	Rpb2	951	853	5.78e-08
HGQKGTIGMTYR-IPQIGDKFASR-a4-b7	Rpb2	Rpb2	976	968	3.12e-07
DIALDYIGKR-DESDLPEKR-a9-b8	Rpb2	Rpb1	322	205	5.49e-06
FDPTANPPNYSGEDQVIEKGSNVR-KTVAYFNVFAR-a19-b1	Rpb7	Rpb4	140	57	1.64e-10
DDDKQSLSNPTDSGMLIENGEIIYGVVDKK-QIVSPQSNKPVMGIVQDTLAGVR-a29-b9	Rpb1	Rpb1	625	524	4.02e-07
NTYQSAMGKQAMGVYLTNYQVR-HGQKGTIGMTYR-a9-b4	Rpb2	Rpb2	764	976	3.08e-06
KAAPSPIAYVAEIR-DGKLAKPR-a1-b3	Rpb2	Rpb2	213	493	1.27e-07
TKMVCDTGLSAGSDNFDLSNPSANMGHGGCGAAQPTIR-IDSSNPKFNDTQR-a2-b7	Rpb1	Rpb1	147	123	1.73e-12
NISKNSVDFVLTNTSLAVANSLR-SKNADWEEPPR-a4-b2	Rpb3	Rpb3	14	206	2.85e-11
YSLATGNWGDQKR-KMTR-a12-b1	Rpb2	Rpb2	456	409	2.36e-06
EGLIDTAVKTAETGYIQR-LKEILNVAK-a9-b2	Rpb1	Rpb1	836	1105	5.65e-08
LKPEPGMTLR-ESFEAKVSR-a2-b6	Rpb1	Rpb1	709	723	1.4e-06
FKTAEATYACER-LKIVGTR-a2-b2	Rpb4	Rpb7	69	147	3.88e-06
FDPTANPPNYSGEDQVIEKGSNVR-KTVAYFNVFAR-a19-b1	Rpb7	Rpb4	140	57	1.62e-13
TKMVCDTGLSAGSDNFDLSNPSANMGHGGCGAAQPTIR-IDSSNPKFNDTQR-a2-b7	Rpb1	Rpb1	147	123	2.13e-14
NISKNSVDFVLTNTSLAVANSLR-CFSCGKVIGDK-a4-b6	Rpb3	Rpb10	14	12	2.11e-09
LKPEPGMTLR-AKMLDKK-a2-b2	Rpb1	Rpb1	709	1204	3.82e-08
YSLATGNWGDQKR-DVYKYMQK-a12-b4	Rpb2	Rpb2	456	416	2.51e-07
KAAPSPIAYVAEIR-DGKLAKPR-a1-b3	Rpb2	Rpb2	213	493	1.25e-06
KAAPSPIAYVAEIR-DGKLAKPR-a1-b3	Rpb2	Rpb2	213	493	1.88e-06
NTYQSAMGKQAMGVYLTNYQVR-LKHLVDDKIHAR-a9-b2	Rpb2	Rpb2	764	1085	1.53e-17
EGLIDTAVKTAETGYIQR-LKEILNVAK-a9-b2	Rpb1	Rpb1	836	1105	3.24e-08
DVYKYMQK-KMTR-a4-b1	Rpb2	Rpb2	416	409	3.76e-06
VSGEDIIIGKTAPIPLDHEELGQR-STESGIVDQVMVTTNQEGLKFVK-a10-b20	Rpb2	Rpb2	903	951	1.65e-07
GNLMGKR-PLKSIR-a6-b3	Rpb1	Rpb1	349	329	1.78e-06
KAAPSPIAYVAEIR-GKDESDLPEKR-a1-b10	Rpb2	Rpb1	213	205	1.23e-11
DVYKYMQK-KMTR-a4-b1	Rpb2	Rpb2	416	409	4.77e-06
TKMVCDTGLSAGSDNFDLSNPSANMGHGGCGAAQPTIR-IDSSNPKFNDTQR-a2-b7	Rpb1	Rpb1	147	123	2.19e-10
TKMVCDTGLSAGSDNFDLSNPSANMGHGGCGAAQPTIR-LKIDSSNPKFNDTQR-a2-b9	Rpb1	Rpb1	147	123	1.29e-08
LLCYNPLSKQK-KEQEISLR-a9-b1	Rpb10	Rpb3	67	150	3.31e-14
KILECVCWNCGK-KDGLR-a1-b1	Rpb1	Rpb1	103	184	4.26e-06
FDPTANPPNYSGEDQVIEKGSNVR-ETNGEIPMTDVMKK-a19-b13	Rpb7	Rpb4	140	56	7.75e-06
KAAPSPIAYVAEIR-LISSMQIKLMAR-a1-b8	Rpb2	Rpb2	213	242	2.23e-06
IDSSNPKFNDTQR-LNAVWNVCKTK-a7-b9	Rpb1	Rpb1	123	145	5.46e-10
NRLNAVWNVCKTK-IDSSNPKFNDTQR-a11-b7	Rpb1	Rpb1	145	123	4.03e-10
LKPEPGMTLR-ESFEAKVSR-a2-b6	Rpb1	Rpb1	709	723	9.26e-06
FDPTANPPNYSGEDQVIEKGSNVR-KTVAYFNVFAR-a19-b1	Rpb7	Rpb4	140	57	1.69e-10
FDPTANPPNYSGEDQVIEKGSNVR-ETNGEIPMTDVMKK-a19-b13	Rpb7	Rpb4	140	56	1.78e-06
TKMVCDTGLSAGSDNFDLSNPSANMGHGGCGAAQPTIRK-IDSSNPKFNDTQR-a2-b7	Rpb1	Rpb1	147	123	2.63e-12
EGLIDTAVKTAETGYIQR-LKEILNVAK-a9-b2	Rpb1	Rpb1	836	1105	9.31e-06
TKMVCDTGLSAGSDNFDLSNPSANMGHGGCGAAQPTIR-LKIDSSNPKFNDTQR-a2-b9	Rpb1	Rpb1	147	123	3.14e-10
SIAKTLTYPETVTPYNIYQLQELVR-MKHGTYDKLEDDGLIAPGTR-a4-b2	Rpb1	Rpb2	378	875	6.33e-15
TKMVCDTGLSAGSDNFDLSNPSANMGHGGCGAAQPTIR-IDSSNPKFNDTQR-a2-b7	Rpb1	Rpb1	147	123	1.82e-08
LNAVWNVCKTK-YRDPKNR-a9-b5	Rpb1	Rpb1	145	134	4.19e-06
NTYQSAMGKQAMGVYLTNYQVR-LKHLVDDKIHAR-a9-b2	Rpb2	Rpb2	764	1085	2.96e-19
LKPEPGMTLR-AKMLDKK-a2-b2	Rpb1	Rpb1	709	1204	1.69e-10
GNLMGKR-PLKSIR-a6-b3	Rpb1	Rpb1	349	329	3.83e-06
KAAPSPIAYVAEIR-DGKLAKPR-a1-b3	Rpb2	Rpb2	213	493	5.36e-08
VTYELDSKSPNAAVVTLEK-VQTVEDCSPKQVIVDAAK-a8-b10	Rpb11	Rpb11	25	83	2.75e-12
IDSSNPKFNDTQR-LNAVWNVCKTK-a7-b9	Rpb1	Rpb1	123	145	2.72e-12
WDTYLTLLQEDNTEGEALDKLGLQR-DLVVSSNSSLGHPILADPKSR-a20-b19	Rpb10	Rpb3	37	139	4.35e-08
KIGMTVMEEFERPVR-NTIQAKEVIR-a1-b6	Rpb2	Rpc10	854	36	9.11e-07
LKPEPGMTLR-KLSMSDVAGK-a2-b1	Rpb1	Rpb1	709	1209	8.94e-08
KAAPSPIAYVAEIR-DGKLAKPR-a1-b3	Rpb2	Rpb2	213	493	1.37e-06
KAAPSPIAYVAEIR-DGKLAKPR-a1-b3	Rpb2	Rpb2	213	493	1.5e-08
LNAVWNVCKTK-KDGLR-a9-b1	Rpb1	Rpb1	145	184	1.67e-06
NISKNSVDFVLTNTSLAVANSLR-SKNADWEEPPR-a4-b2	Rpb3	Rpb3	14	206	6.67e-14
DGLRLWGSWKR-GKDESDLPEKR-a10-b10	Rpb1	Rpb1	194	205	2.96e-11
IDSSNPKFNDTQR-KAAPSPIAYVAEIR-a7-b1	Rpb1	Rpb2	123	213	2.16e-09
DDDKQSLSNPTDSGMLIENGEIIYGVVDKK-QIVSPQSNKPVMGIVQDTLAGVR-a29-b9	Rpb1	Rpb1	625	524	2e-07
LKPEPGMTLR-ESFEAKVSR-a2-b6	Rpb1	Rpb1	709	723	1.16e-09
DGLRLWGSWKR-GKDESDLPEKR-a10-b10	Rpb1	Rpb1	194	205	2.12e-10
IDSSNPKFNDTQR-DGKLAKPR-a7-b3	Rpb1	Rpb2	123	493	3.03e-08
FDPTANPPNYSGEDQVIEKGSNVR-LKIVGTR-a19-b2	Rpb7	Rpb7	140	147	2.77e-06
LISSMQIKLMAR-DGKLAKPR-a8-b3	Rpb2	Rpb2	242	493	9.09e-06
TKMVCDTGLSAGSDNFDLSNPSANMGHGGCGAAQPTIR-IDSSNPKFNDTQR-a2-b7	Rpb1	Rpb1	147	123	4.4e-10
KAAPSPIAYVAEIR-GKDESDLPEKR-a1-b10	Rpb2	Rpb1	213	205	8.05e-07
DIALDYIGKR-DESDLPEKR-a9-b8	Rpb2	Rpb1	322	205	1.61e-12
FDPTANPPNYSGEDQVIEKGSNVR-KTVAYFNVFAR-a19-b1	Rpb7	Rpb4	140	57	9.15e-09
IDSSNPKFNDTQR-LNAVWNVCKTK-a7-b9	Rpb1	Rpb1	123	145	2.79e-14
SIAKTLTYPETVTPYNIYQLQELVR-NGPDEHPGAKYIIR-a4-b10	Rpb1	Rpb1	378	409	3.83e-06
HGQKGTIGMTYR-IPQIGDKFASR-a4-b7	Rpb2	Rpb2	976	968	3.09e-06
LKPEPGMTLR-ESFEAKVSR-a2-b6	Rpb1	Rpb1	709	723	6.72e-08
KAAPSPIAYVAEIR-DGKLAKPR-a1-b3	Rpb2	Rpb2	213	493	3.9e-07
YSLATGNWGDQKR-DVYKYMQK-a12-b4	Rpb2	Rpb2	456	416	3.2e-08
DGLRLWGSWKR-GKDESDLPEKR-a10-b10	Rpb1	Rpb1	194	205	6.66e-11
HGQKGTIGMTYR-IPQIGDKFASR-a4-b7	Rpb2	Rpb2	976	968	4.69e-06
GNLMGKR-PLKSIR-a6-b3	Rpb1	Rpb1	349	329	7.67e-06
VYMMEHKIVR-FIFPKGDAR-a7-b5	Rpb1	Rpb1	1294	952	8.66e-11
GKDESDLPEKR-DIALDYIGKR-a10-b9	Rpb1	Rpb2	205	322	2.94e-16
DDDKQSLSNPTDSGMLIENGEIIYGVVDKK-QIVSPQSNKPVMGIVQDTLAGVR-a29-b9	Rpb1	Rpb1	625	524	2.11e-06
LKPEPGMTLR-ESFEAKVSR-a2-b6	Rpb1	Rpb1	709	723	8.69e-07
DGLRLWGSWKR-GKDESDLPEKR-a10-b10	Rpb1	Rpb1	194	205	5.08e-11
SIAKTLTYPETVTPYNIYQLQELVR-NGPDEHPGAKYIIR-a4-b10	Rpb1	Rpb1	378	409	3.25e-10
TKMVCDTGLSAGSDNFDLSNPSANMGHGGCGAAQPTIR-LKIDSSNPKFNDTQR-a2-b9	Rpb1	Rpb1	147	123	3.77e-10
VLFAGYKVPHPLNHNFILR-VTYELDSKSPNAAVVTLEK-a7-b8	Rpb11	Rpb11	61	25	2.25e-12
LKIDSSNPKFNDTQR-NRLNAVWNVCKTK-a9-b11	Rpb1	Rpb1	123	145	5.5e-15
YSLATGNWGDQKR-LSDIIKANANVR-a12-b6	Rpb2	Rpb1	456	277	6.71e-11
YSLATGNWGDQKR-DGKLAKPR-a12-b3	Rpb2	Rpb2	456	493	2.91e-11
VYMMEHKIVR-SALLKELR-a7-b5	Rpb1	Rpb1	1294	1356	5.68e-07
SIAKTLTYPETVTPYNIYQLQELVR-NGPDEHPGAKYIIR-a4-b10	Rpb1	Rpb1	378	409	6.51e-06
LKPEPGMTLR-ESFEAKVSR-a2-b6	Rpb1	Rpb1	709	723	5.87e-08
SIAKTLTYPETVTPYNIYQLQELVR-MKHGTYDKLEDDGLIAPGTR-a4-b2	Rpb1	Rpb2	378	875	7.59e-13
IDSSNPKFNDTQR-LNAVWNVCKTK-a7-b9	Rpb1	Rpb1	123	145	2.88e-06
TKMVCDTGLSAGSDNFDLSNPSANMGHGGCGAAQPTIR-IDSSNPKFNDTQR-a2-b7	Rpb1	Rpb1	147	123	3.82e-15
TKMVCDTGLSAGSDNFDLSNPSANMGHGGCGAAQPTIR-IDSSNPKFNDTQR-a2-b7	Rpb1	Rpb1	147	123	4.52e-09
GKDESDLPEKR-DGKLAKPR-a10-b3	Rpb1	Rpb2	205	493	8.8e-11
IDSSNPKFNDTQR-LNAVWNVCKTK-a7-b9	Rpb1	Rpb1	123	145	1.43e-08
FIFPKGDAR-SALLKELR-a5-b5	Rpb1	Rpb1	952	1356	1.14e-11
DGLRLWGSWKR-GKDESDLPEKR-a10-b10	Rpb1	Rpb1	194	205	5.45e-08
DGKLAKPR-KDGLR-a3-b1	Rpb2	Rpb1	493	184	5.86e-07
YSLATGNWGDQKR-PLKSIR-a12-b3	Rpb2	Rpb1	456	329	5.3e-12
TKMVCDTGLSAGSDNFDLSNPSANMGHGGCGAAQPTIR-IDSSNPKFNDTQR-a2-b7	Rpb1	Rpb1	147	123	9.48e-16
HGQKGTIGMTYR-IPQIGDKFASR-a4-b7	Rpb2	Rpb2	976	968	1.27e-06
HGQKGTIGMTYR-IPQIGDKFASR-a4-b7	Rpb2	Rpb2	976	968	4.19e-06
VLFAGYKVPHPLNHNFILR-VTYELDSKSPNAAVVTLEK-a7-b8	Rpb11	Rpb11	61	25	1.85e-13
NISKNSVDFVLTNTSLAVANSLR-CFSCGKVIGDK-a4-b6	Rpb3	Rpb10	14	12	6.11e-06
KAAPSPIAYVAEIR-DGKLAKPR-a1-b3	Rpb2	Rpb2	213	493	1.17e-08
TKMVCDTGLSAGSDNFDLSNPSANMGHGGCGAAQPTIRK-IDSSNPKFNDTQR-a2-b7	Rpb1	Rpb1	147	123	6.76e-10
KAAPSPIAYVAEIR-DGKLAKPR-a1-b3	Rpb2	Rpb2	213	493	5.22e-06
HGQKGTIGMTYR-IPQIGDKFASR-a4-b7	Rpb2	Rpb2	976	968	1.12e-07
VLFAGYKVPHPLNHNFILR-VTYELDSKSPNAAVVTLEK-a7-b8	Rpb11	Rpb11	61	25	9.65e-16
YSLATGNWGDQKR-LSDIIKANANVR-a12-b6	Rpb2	Rpb1	456	277	2.47e-07
LKPEPGMTLR-AKMLDK-a2-b2	Rpb1	Rpb1	709	1204	9.41e-06
YSLATGNWGDQKR-PLKSIR-a12-b3	Rpb2	Rpb1	456	329	3.16e-10
TKMVCDTGLSAGSDNFDLSNPSANMGHGGCGAAQPTIR-LKIDSSNPKFNDTQR-a2-b9	Rpb1	Rpb1	147	123	3.38e-14
DGLRLWGSWKR-GKDESDLPEKR-a10-b10	Rpb1	Rpb1	194	205	7.52e-09
NTYQSAMGKQAMGVYLTNYQVR-IPQIGDKFASR-a9-b7	Rpb2	Rpb2	764	968	2.22e-07
KAAPSPIAYVAEIR-DGKLAKPR-a1-b3	Rpb2	Rpb2	213	493	4.77e-10
LKPEPGMTLR-ESFEAKVSR-a2-b6	Rpb1	Rpb1	709	723	3.68e-06
KAAPSPIAYVAEIR-DGKLAKPR-a1-b3	Rpb2	Rpb2	213	493	2.18e-08
FDPTANPPNYSGEDQVIEKGSNVR-KTVAYFNVFAR-a19-b1	Rpb7	Rpb4	140	57	1.72e-20
SIAKTLTYPETVTPYNIYQLQELVR-MKHGTYDKLEDDGLIAPGTR-a4-b2	Rpb1	Rpb2	378	875	1.05e-12
KAAPSPIAYVAEIR-GKDESDLPEKR-a1-b10	Rpb2	Rpb1	213	205	3.94e-09
YSLATGNWGDQKR-DVYKYMQK-a12-b4	Rpb2	Rpb2	456	416	2.52e-06
YSLATGNWGDQKR-DGKLAKPR-a12-b3	Rpb2	Rpb2	456	493	1.14e-09
EGLIDTAVKTAETGYIQR-LKEILNVAK-a9-b2	Rpb1	Rpb1	836	1105	9.33e-08
IDSSNPKFNDTQR-LNAVWNVCKTK-a7-b9	Rpb1	Rpb1	123	145	5.36e-16
NTYQSAMGKQAMGVYLTNYQVR-HGQKGTIGMTYR-a9-b4	Rpb2	Rpb2	764	976	3.2e-06
STESGIVDQVMVTTNQEGLKFVK-NTIQAKEVIR-a20-b6	Rpb2	Rpc10	951	36	7.49e-08
LKPEPGMTLR-ESFEAKVSR-a2-b6	Rpb1	Rpb1	709	723	5.31e-06
SAANIVQVFKK-DGKLAKPR-a10-b3	Rpb2	Rpb2	212	493	3.73e-11
LKEILNVAK-DGKLAKPR-a2-b3	Rpb1	Rpb2	1105	493	1.48e-06
TKMVCDTGLSAGSDNFDLSNPSANMGHGGCGAAQPTIR-IDSSNPKFNDTQR-a2-b7	Rpb1	Rpb1	147	123	1.86e-06
YSLATGNWGDQKR-DVYKYMQK-a12-b4	Rpb2	Rpb2	456	416	3.19e-06
YSLATGNWGDQKR-DGKLAK-a12-b3	Rpb2	Rpb2	456	493	1.58e-06
TKMVCDTGLSAGSDNFDLSNPSANMGHGGCGAAQPTIR-IDSSNPKFNDTQR-a2-b7	Rpb1	Rpb1	147	123	1.12e-11
KAAPSPIAYVAEIR-DGKLAKPR-a1-b3	Rpb2	Rpb2	213	493	4.02e-08
NTYQSAMGKQAMGVYLTNYQVR-IPQIGDKFASR-a9-b7	Rpb2	Rpb2	764	968	2.54e-06
VVPGQGFAEFEVKYR-LFTKNHK-a13-b4	Rpb7	Rpb2	74	1207	9.87e-09
TKMVCDTGLSAGSDNFDLSNPSANMGHGGCGAAQPTIR-LKIDSSNPKFNDTQR-a2-b9	Rpb1	Rpb1	147	123	9.75e-12
FDPTANPPNYSGEDQVIEKGSNVR-KTVAYFNVFAR-a19-b1	Rpb7	Rpb4	140	57	2.28e-08
HGQKGTIGMTYR-IPQIGDKFASR-a4-b7	Rpb2	Rpb2	976	968	1.35e-06
YSLATGNWGDQKR-PLKSIR-a12-b3	Rpb2	Rpb1	456	329	3.85e-08
TKMVCDTGLSAGSDNFDLSNPSANMGHGGCGAAQPTIR-LKIDSSNPKFNDTQR-a2-b9	Rpb1	Rpb1	147	123	1.66e-17
KAAPSPIAYVAEIR-DGKLAKPR-a1-b3	Rpb2	Rpb2	213	493	7.46e-08
TKMVCDTGLSAGSDNFDLSNPSANMGHGGCGAAQPTIR-IDSSNPKFNDTQR-a2-b7	Rpb1	Rpb1	147	123	2.13e-06
IDSSNPKFNDTQR-LNAVWNVCKTK-a7-b9	Rpb1	Rpb1	123	145	5.25e-12
KELLDR-YLGLKR-a1-b5	Rpb5	Rpb5	157	186	6.86e-07
LKIDSSNPKFNDTQR-NRLNAVWNVCKTK-a9-b11	Rpb1	Rpb1	123	145	1.01e-11
KAAPSPIAYVAEIR-DGKLAKPR-a1-b3	Rpb2	Rpb2	213	493	1.21e-06
FDPTANPPNYSGEDQVIEKGSNVR-KTVAYFNVFAR-a19-b1	Rpb7	Rpb4	140	57	1.6e-08
TKMVCDTGLSAGSDNFDLSNPSANMGHGGCGAAQPTIR-IDSSNPKFNDTQR-a2-b7	Rpb1	Rpb1	147	123	6.31e-09
VLFAGYKVPHPLNHNFILR-VTYELDSKSPNAAVVTLEK-a7-b8	Rpb11	Rpb11	61	25	4.46e-12
STESGIVDQVMVTTNQEGLKFVK-NTIQAKEVIR-a20-b6	Rpb2	Rpc10	951	36	2.1e-08
WDTYLTLLQEDNTEGEALDKLGLQR-DLVVSSNSSLGHPILADPKSR-a20-b19	Rpb10	Rpb3	37	139	9.1e-09
FDPTANPPNYSGEDQVIEKGSNVR-ETNGEIPMTDVMKK-a19-b13	Rpb7	Rpb4	140	56	2.69e-06
YSLATGNWGDQKR-DGKLAKPR-a12-b3	Rpb2	Rpb2	456	493	1.28e-11
FDPTANPPNYSGEDQVIEKGSNVR-KTVAYFNVFAR-a19-b1	Rpb7	Rpb4	140	57	7.04e-17
NTYQSAMGKQAMGVYLTNYQVR-LKHLVDDKIHAR-a9-b2	Rpb2	Rpb2	764	1085	1.61e-20
FIFPKGDAR-SALLKELR-a5-b5	Rpb1	Rpb1	952	1356	3.25e-06
KIGMTVMEEFERPVR-NTIQAKEVIR-a1-b6	Rpb2	Rpc10	854	36	9.72e-06
IDSSNPKFNDTQR-LNAVWNVCKTK-a7-b9	Rpb1	Rpb1	123	145	9.62e-18
KIGMTVMEEFERPVR-NTIQAKEVIR-a1-b6	Rpb2	Rpc10	854	36	9.71e-06
LLCYNPLSKQK-KEQEISLR-a9-b1	Rpb10	Rpb3	67	150	4.07e-12
KAAPSPIAYVAEIR-GKDESDLPEKR-a1-b10	Rpb2	Rpb1	213	205	1.43e-06
KAAPSPIAYVAEIR-LISSMQIKLMAR-a1-b8	Rpb2	Rpb2	213	242	2.99e-06
HGQKGTIGMTYR-IPQIGDKFASR-a4-b7	Rpb2	Rpb2	976	968	2.09e-08
TKMVCDTGLSAGSDNFDLSNPSANMGHGGCGAAQPTIR-LKIDSSNPKFNDTQR-a2-b9	Rpb1	Rpb1	147	123	5.08e-10
FIFPKGDAR-SALLKELR-a5-b5	Rpb1	Rpb1	952	1356	7e-09
NTYQSAMGKQAMGVYLTNYQVR-HGQKGTIGMTYR-a9-b4	Rpb2	Rpb2	764	976	5.41e-08
KAAPSPIAYVAEIR-DGKLAKPR-a1-b3	Rpb2	Rpb2	213	493	3.19e-06
ETNGEIPMTDVMKKTVAYFNVFAR-FDPTANPPNYSGEDQVIEKGSNVR-a14-b19	Rpb4	Rpb7	57	140	4.31e-07
TKMVCDTGLSAGSDNFDLSNPSANMGHGGCGAAQPTIR-LKIDSSNPKFNDTQR-a2-b9	Rpb1	Rpb1	147	123	9.08e-17
TKMVCDTGLSAGSDNFDLSNPSANMGHGGCGAAQPTIR-LKIDSSNPKFNDTQR-a2-b9	Rpb1	Rpb1	147	123	4.62e-15
KAAPSPIAYVAEIR-DGKLAKPR-a1-b3	Rpb2	Rpb2	213	493	7.09e-06
IDSSNPKFNDTQR-LNAVWNVCKTK-a7-b9	Rpb1	Rpb1	123	145	9.42e-08
KAAPSPIAYVAEIR-DGKLAKPR-a1-b3	Rpb2	Rpb2	213	493	2.55e-06
NTYQSAMGKQAMGVYLTNYQVR-HGQKGTIGMTYR-a9-b4	Rpb2	Rpb2	764	976	1.51e-09
LKEILNVAK-DGKLAKPR-a2-b3	Rpb1	Rpb2	1105	493	9.18e-07
LKEILNVAK-DGKLAKPR-a2-b3	Rpb1	Rpb2	1105	493	1.85e-11
NTYQSAMGKQAMGVYLTNYQVR-LKHLVDDKIHAR-a9-b2	Rpb2	Rpb2	764	1085	5.05e-07
KAAPSPIAYVAEIR-DGKLAKPR-a1-b3	Rpb2	Rpb2	213	493	2.52e-06
IDSSNPKFNDTQR-LNAVWNVCKTK-a7-b9	Rpb1	Rpb1	123	145	3e-09
IDSSNPKFNDTQR-LNAVWNVCKTK-a7-b9	Rpb1	Rpb1	123	145	1e-09
DVYKYMQK-KMTR-a4-b1	Rpb2	Rpb2	416	409	3.36e-06
DVYKYMQK-KMTR-a4-b1	Rpb2	Rpb2	416	409	3.31e-06
TKMVCDTGLSAGSDNFDLSNPSANMGHGGCGAAQPTIR-IDSSNPKFNDTQR-a2-b7	Rpb1	Rpb1	147	123	6.99e-10
LKPEPGMTLR-ESFEAKVSR-a2-b6	Rpb1	Rpb1	709	723	4.98e-06
IDSSNPKFNDTQR-LNAVWNVCKTK-a7-b9	Rpb1	Rpb1	123	145	4e-09
TKMVCDTGLSAGSDNFDLSNPSANMGHGGCGAAQPTIR-IDSSNPKFNDTQR-a2-b7	Rpb1	Rpb1	147	123	6.52e-09
LKPEPGMTLR-ESFEAKVSR-a2-b6	Rpb1	Rpb1	709	723	4.97e-06
FDPTANPPNYSGEDQVIEKGSNVR-KTVAYFNVFAR-a19-b1	Rpb7	Rpb4	140	57	4.08e-18
LKEILNVAK-DGKLAKPR-a2-b3	Rpb1	Rpb2	1105	493	3.89e-07
LKIDSSNPKFNDTQR-NRLNAVWNVCKTK-a9-b11	Rpb1	Rpb1	123	145	5.81e-16
NTYQSAMGKQAMGVYLTNYQVR-LKHLVDDKIHAR-a9-b2	Rpb2	Rpb2	764	1085	5.92e-26
LKPEPGMTLR-ESFEAKVSR-a2-b6	Rpb1	Rpb1	709	723	7.15e-06
NTYQSAMGKQAMGVYLTNYQVR-LKHLVDDKIHAR-a9-b2	Rpb2	Rpb2	764	1085	3.33e-14
YSLATGNWGDQKR-PLKSIR-a12-b3	Rpb2	Rpb1	456	329	1.87e-11
KAAPSPIAYVAEIR-LISSMQIKLMAR-a1-b8	Rpb2	Rpb2	213	242	3.14e-13
FDPTANPPNYSGEDQVIEKGSNVR-KTVAYFNVFAR-a19-b1	Rpb7	Rpb4	140	57	1.99e-16
LKEILNVAK-DGKLAKPR-a2-b3	Rpb1	Rpb2	1105	493	6.34e-06
FDPTANPPNYSGEDQVIEKGSNVR-KTVAYFNVFAR-a19-b1	Rpb7	Rpb4	140	57	2.43e-19
NRLNAVWNVCKTK-IDSSNPKFNDTQR-a11-b7	Rpb1	Rpb1	145	123	3.9e-13
VLFAGYKVPHPLNHNFILR-VTYELDSKSPNAAVVTLEK-a7-b8	Rpb11	Rpb11	61	25	2.69e-15
VLFAGYKVPHPLNHNFILR-VTYELDSKSPNAAVVTLEK-a7-b8	Rpb11	Rpb11	61	25	1.83e-15
YSLATGNWGDQKR-DVYKYMQK-a12-b4	Rpb2	Rpb2	456	416	1.38e-10
FDPTANPPNYSGEDQVIEKGSNVR-ETNGEIPMTDVMKK-a19-b13	Rpb7	Rpb4	140	56	3e-07
YSLATGNWGDQKR-KDGLR-a12-b1	Rpb2	Rpb1	456	184	6.59e-06
FIFPKGDAR-SALLKELR-a5-b5	Rpb1	Rpb1	952	1356	5.56e-11
KAAPSPIAYVAEIR-DGKLAKPR-a1-b3	Rpb2	Rpb2	213	493	7.79e-06
KAAPSPIAYVAEIR-DGKLAKPR-a1-b3	Rpb2	Rpb2	213	493	8.81e-09
TKMVCDTGLSAGSDNFDLSNPSANMGHGGCGAAQPTIR-LKIDSSNPKFNDTQR-a2-b9	Rpb1	Rpb1	147	123	4.84e-08
TKMVCDTGLSAGSDNFDLSNPSANMGHGGCGAAQPTIR-IDSSNPKFNDTQR-a2-b7	Rpb1	Rpb1	147	123	6.73e-09
NRLNAVWNVCKTK-IDSSNPKFNDTQR-a11-b7	Rpb1	Rpb1	145	123	4.45e-12
STESGIVDQVMVTTNQEGLKFVK-NTIQAKEVIR-a20-b6	Rpb2	Rpc10	951	36	2.01e-07
STESGIVDQVMVTTNQEGLKFVK-NTIQAKEVIR-a20-b6	Rpb2	Rpc10	951	36	3.45e-08
LKPEPGMTLR-AKMLDKK-a2-b2	Rpb1	Rpb1	709	1204	1.67e-07
SIAKTLTYPETVTPYNIYQLQELVR-NGPDEHPGAKYIIR-a4-b10	Rpb1	Rpb1	378	409	1.77e-10
DLFTIWSEDNADKLIIR-NCDYSEIAATSKVYR-a13-b12	Rpb1	Rpb9	1238	42	4.95e-08
YSLATGNWGDQKR-DVYKYMQK-a12-b4	Rpb2	Rpb2	456	416	4.49e-07
KIGMTVMEEFERPVR-NTIQAKEVIR-a1-b6	Rpb2	Rpc10	854	36	4.54e-07
NISKNSVDFVLTNTSLAVANSLR-CFSCGKVIGDK-a4-b6	Rpb3	Rpb10	14	12	1.54e-06
NTYQSAMGKQAMGVYLTNYQVR-HGQKGTIGMTYR-a9-b4	Rpb2	Rpb2	764	976	1.34e-08
YSLATGNWGDQKR-KMTR-a12-b1	Rpb2	Rpb2	456	409	4.94e-06
YSLATGNWGDQKR-DVYKYMQK-a12-b4	Rpb2	Rpb2	456	416	3.63e-07
TKMVCDTGLSAGSDNFDLSNPSANMGHGGCGAAQPTIR-IDSSNPKFNDTQR-a2-b7	Rpb1	Rpb1	147	123	1.68e-10
TKMVCDTGLSAGSDNFDLSNPSANMGHGGCGAAQPTIR-IDSSNPKFNDTQR-a2-b7	Rpb1	Rpb1	147	123	8.91e-10
DVYKYMQK-KMTR-a4-b1	Rpb2	Rpb2	416	409	4.24e-06
LKIDSSNPKFNDTQR-LNAVWNVCKTK-a9-b9	Rpb1	Rpb1	123	145	3.8e-09
YSLATGNWGDQKR-LSDIIKANANVR-a12-b6	Rpb2	Rpb1	456	277	5.17e-07
NTIQAKEVIR-TQLHAKR-a6-b6	Rpc10	Rpb2	36	923	6.65e-06
NTYQSAMGKQAMGVYLTNYQVR-HGQKGTIGMTYR-a9-b4	Rpb2	Rpb2	764	976	1.54e-08
TKMVCDTGLSAGSDNFDLSNPSANMGHGGCGAAQPTIR-IDSSNPKFNDTQR-a2-b7	Rpb1	Rpb1	147	123	1.19e-10
DVYKYMQK-KMTR-a4-b1	Rpb2	Rpb2	416	409	3.99e-06
DGKLAKPR-KDGLR-a3-b1	Rpb2	Rpb1	493	184	3.82e-07
SIAKTLTYPETVTPYNIYQLQELVR-NGPDEHPGAKYIIR-a4-b10	Rpb1	Rpb1	378	409	5.83e-06
LKPEPGMTLR-ESFEAKVSR-a2-b6	Rpb1	Rpb1	709	723	4.12e-08
GKDESDLPEKR-DGKLAKPR-a10-b3	Rpb1	Rpb2	205	493	3.01e-11
WDTYLTLLQEDNTEGEALDKLGLQR-DLVVSSNSSLGHPILADPKSR-a20-b19	Rpb10	Rpb3	37	139	1.42e-07
GNLMGKR-LKGKEGR-a6-b4	Rpb1	Rpb1	349	338	8.37e-06
TKMVCDTGLSAGSDNFDLSNPSANMGHGGCGAAQPTIR-LKIDSSNPKFNDTQR-a2-b9	Rpb1	Rpb1	147	123	3.45e-22
NTYQSAMGKQAMGVYLTNYQVR-IPQIGDKFASR-a9-b7	Rpb2	Rpb2	764	968	2.11e-06
DIALDYIGKR-DESDLPEKR-a9-b8	Rpb2	Rpb1	322	205	4.06e-16
IDSSNPKFNDTQR-KAAPSPIAYVAEIR-a7-b1	Rpb1	Rpb2	123	213	2.36e-07
HGQKGTIGMTYR-IPQIGDKFASR-a4-b7	Rpb2	Rpb2	976	968	6.4e-07
TKMVCDTGLSAGSDNFDLSNPSANMGHGGCGAAQPTIR-IDSSNPKFNDTQR-a2-b7	Rpb1	Rpb1	147	123	1.95e-08
YSLATGNWGDQKR-LSDIIKANANVR-a12-b6	Rpb2	Rpb1	456	277	3.18e-15
FDPTANPPNYSGEDQVIEKGSNVR-KTVAYFNVFAR-a19-b1	Rpb7	Rpb4	140	57	7.19e-18
KAAPSPIAYVAEIR-DGKLAKPR-a1-b3	Rpb2	Rpb2	213	493	9.05e-12
TKMVCDTGLSAGSDNFDLSNPSANMGHGGCGAAQPTIR-LKIDSSNPKFNDTQR-a2-b9	Rpb1	Rpb1	147	123	3.05e-16
VSGEDIIIGKTAPIPLDHEELGQR-MKHGTYDKLEDDGLIAPGTR-a10-b2	Rpb2	Rpb2	903	875	1.19e-10
NTYQSAMGKQAMGVYLTNYQVR-LKHLVDDKIHAR-a9-b2	Rpb2	Rpb2	764	1085	1.93e-13
YSLATGNWGDQKR-LSDIIKANANVR-a12-b6	Rpb2	Rpb1	456	277	1.36e-06
FDPTANPPNYSGEDQVIEKGSNVR-KTVAYFNVFAR-a19-b1	Rpb7	Rpb4	140	57	1.29e-16
DDDKQSLSNPTDSGMLIENGEIIYGVVDKK-QIVSPQSNKPVMGIVQDTLAGVR-a29-b9	Rpb1	Rpb1	625	524	4.18e-09
VYMMEHKIVR-SALLKELR-a7-b5	Rpb1	Rpb1	1294	1356	1.49e-09
TKMVCDTGLSAGSDNFDLSNPSANMGHGGCGAAQPTIR-IDSSNPKFNDTQR-a2-b7	Rpb1	Rpb1	147	123	1.55e-08
NISKNSVDFVLTNTSLAVANSLR-CFSCGKVIGDK-a4-b6	Rpb3	Rpb10	14	12	1.73e-07
YSLATGNWGDQKR-LSDIIKANANVR-a12-b6	Rpb2	Rpb1	456	277	4.44e-13
TKMVCDTGLSAGSDNFDLSNPSANMGHGGCGAAQPTIR-LKIDSSNPKFNDTQR-a2-b9	Rpb1	Rpb1	147	123	1.55e-11
LKIDSSNPKFNDTQR-NRLNAVWNVCKTK-a9-b11	Rpb1	Rpb1	123	145	7.52e-08
TKMVCDTGLSAGSDNFDLSNPSANMGHGGCGAAQPTIR-IDSSNPKFNDTQR-a2-b7	Rpb1	Rpb1	147	123	2e-09
TKMVCDTGLSAGSDNFDLSNPSANMGHGGCGAAQPTIR-IDSSNPKFNDTQR-a2-b7	Rpb1	Rpb1	147	123	1e-09
LLCYNPLSKQK-KEQEISLR-a9-b1	Rpb10	Rpb3	67	150	2.78e-14
TKMVCDTGLSAGSDNFDLSNPSANMGHGGCGAAQPTIR-IDSSNPKFNDTQR-a2-b7	Rpb1	Rpb1	147	123	7e-09
SNFQYCIECNNMLYPR-NCDYSEIAATSKVYR-a1-b12	Rpb9	Rpb9	2	42	1.69e-13
NRLNAVWNVCKTK-IDSSNPKFNDTQR-a11-b7	Rpb1	Rpb1	145	123	2.05e-10
TKMVCDTGLSAGSDNFDLSNPSANMGHGGCGAAQPTIR-LKIDSSNPKFNDTQR-a2-b9	Rpb1	Rpb1	147	123	1.15e-12
VYMMEHKIVR-SALLKELR-a7-b5	Rpb1	Rpb1	1294	1356	6.52e-06
FDPTANPPNYSGEDQVIEKGSNVR-KTVAYFNVFAR-a19-b1	Rpb7	Rpb4	140	57	2.68e-19
LSDIIKANANVR-DVYKYMQK-a6-b4	Rpb1	Rpb2	277	416	3e-06
DIALDYIGKR-DESDLPEKR-a9-b8	Rpb2	Rpb1	322	205	1.4e-14
TDATEIFAIATMKEDYLGVL-LKIVGTR-a13-b2	Rpb7	Rpb7	165	147	3.82e-08
FDPTANPPNYSGEDQVIEKGSNVR-ETNGEIPMTDVMKK-a19-b13	Rpb7	Rpb4	140	56	1.57e-08
LKEILNVAK-DGKLAKPR-a2-b3	Rpb1	Rpb2	1105	493	4.48e-07
LKIDSSNPKFNDTQR-NRLNAVWNVCKTK-a9-b11	Rpb1	Rpb1	123	145	3.43e-11
LKPEPGMTLR-KLSMSDVAGK-a2-b1	Rpb1	Rpb1	709	1209	1.59e-06
NISKNSVDFVLTNTSLAVANSLR-CFSCGKVIGDK-a4-b6	Rpb3	Rpb10	14	12	3.63e-10
KIGMTVMEEFERPVR-NTIQAKEVIR-a1-b6	Rpb2	Rpc10	854	36	6.57e-06
YSLATGNWGDQKR-DVYKYMQK-a12-b4	Rpb2	Rpb2	456	416	1.48e-07
TKMVCDTGLSAGSDNFDLSNPSANMGHGGCGAAQPTIR-LKIDSSNPKFNDTQR-a2-b9	Rpb1	Rpb1	147	123	1.78e-09
KAAPSPIAYVAEIR-DGKLAKPR-a1-b3	Rpb2	Rpb2	213	493	1.4e-09
YSLATGNWGDQKR-KDGLR-a12-b1	Rpb2	Rpb1	456	184	2.58e-07
EGLIDTAVKTAETGYIQR-LKEILNVAK-a9-b2	Rpb1	Rpb1	836	1105	1.18e-08
TKMVCDTGLSAGSDNFDLSNPSANMGHGGCGAAQPTIR-LKIDSSNPKFNDTQR-a2-b9	Rpb1	Rpb1	147	123	1.09e-12
LKPEPGMTLR-AKMLDKK-a2-b2	Rpb1	Rpb1	709	1204	3.6e-10
YSLATGNWGDQKR-DGKLAKPR-a12-b3	Rpb2	Rpb2	456	493	2.38e-09
VYMMEHKIVR-SALLKELR-a7-b5	Rpb1	Rpb1	1294	1356	1.73e-09
TKMVCDTGLSAGSDNFDLSNPSANMGHGGCGAAQPTIR-IDSSNPKFNDTQR-a2-b7	Rpb1	Rpb1	147	123	7.79e-13
GKDESDLPEKR-KDGLR-a10-b1	Rpb1	Rpb1	205	184	1.49e-06
YSLATGNWGDQKR-LSDIIKANANVR-a12-b6	Rpb2	Rpb1	456	277	3.49e-06
NISKNSVDFVLTNTSLAVANSLR-CFSCGKVIGDK-a4-b6	Rpb3	Rpb10	14	12	3.71e-08
LKEILNVAK-DGKLAKPR-a2-b3	Rpb1	Rpb2	1105	493	5.45e-10
LISSMQIKLMAR-GKDESDLPEKR-a8-b10	Rpb2	Rpb1	242	205	1.53e-06
LKIDSSNPKFNDTQR-NRLNAVWNVCKTK-a9-b11	Rpb1	Rpb1	123	145	6.79e-16
DGLRLWGSWKR-GKDESDLPEKR-a10-b10	Rpb1	Rpb1	194	205	1.34e-06
YSLATGNWGDQKR-PLKSIR-a12-b3	Rpb2	Rpb1	456	329	1.69e-12
TKMVCDTGLSAGSDNFDLSNPSANMGHGGCGAAQPTIR-LKIDSSNPKFNDTQR-a2-b9	Rpb1	Rpb1	147	123	8.35e-13
VYMMEHKIVR-SALLKELR-a7-b5	Rpb1	Rpb1	1294	1356	4.75e-10
KAAPSPIAYVAEIR-DGKLAKPR-a1-b3	Rpb2	Rpb2	213	493	3.16e-09
KAAPSPIAYVAEIR-GKDESDLPEKR-a1-b10	Rpb2	Rpb1	213	205	2.89e-08
IDSSNPKFNDTQR-LNAVWNVCKTK-a7-b9	Rpb1	Rpb1	123	145	4.33e-06
NTYQSAMGKQAMGVYLTNYQVR-HGQKGTIGMTYR-a9-b4	Rpb2	Rpb2	764	976	4.61e-08
KAAPSPIAYVAEIR-LISSMQIKLMAR-a1-b8	Rpb2	Rpb2	213	242	4.24e-10
NISKNSVDFVLTNTSLAVANSLR-CFSCGKVIGDK-a4-b6	Rpb3	Rpb10	14	12	4.37e-08
LKPEPGMTLR-ESFEAKVSR-a2-b6	Rpb1	Rpb1	709	723	3.44e-06
HGQKGTIGMTYR-IPQIGDKFASR-a4-b7	Rpb2	Rpb2	976	968	6.69e-14
YSLATGNWGDQKR-DGKLAK-a12-b3	Rpb2	Rpb2	456	493	1.17e-06
WDTYLTLLQEDNTEGEALDKLGLQR-DLVVSSNSSLGHPILADPKSR-a20-b19	Rpb10	Rpb3	37	139	2.27e-12
GKDESDLPEKR-DGKLAKPR-a10-b3	Rpb1	Rpb2	205	493	1.1e-12
FDPTANPPNYSGEDQVIEKGSNVR-ARETNGEIPMTDVMKK-a19-b15	Rpb7	Rpb4	140	56	6.37e-07
YSLATGNWGDQKR-DVYKYMQK-a12-b4	Rpb2	Rpb2	456	416	4.6e-06
TVGASQGGLVHTIWKEK-GPEICKGFFNGIQR-a15-b6	Rpb1	Rpb1	641	649	7.53e-09
LKPEPGMTLR-KLSMSDVAGK-a2-b1	Rpb1	Rpb1	709	1209	1.18e-11
TKMVCDTGLSAGSDNFDLSNPSANMGHGGCGAAQPTIR-LKIDSSNPKFNDTQR-a2-b9	Rpb1	Rpb1	147	123	1.5e-13
FDPTANPPNYSGEDQVIEKGSNVR-ETNGEIPMTDVMKK-a19-b13	Rpb7	Rpb4	140	56	5.56e-08
NGPDEHPGAKYIIR-MKHGTYDK-a10-b2	Rpb1	Rpb2	409	875	3.3e-08
TKMVCDTGLSAGSDNFDLSNPSANMGHGGCGAAQPTIR-LKIDSSNPKFNDTQR-a2-b9	Rpb1	Rpb1	147	123	5.54e-08
LISSMQIKLMAR-DGKLAKPR-a8-b3	Rpb2	Rpb2	242	493	3.19e-08
LKPEPGMTLR-ESFEAKVSR-a2-b6	Rpb1	Rpb1	709	723	3.19e-06
TKMVCDTGLSAGSDNFDLSNPSANMGHGGCGAAQPTIR-LKIDSSNPKFNDTQR-a2-b9	Rpb1	Rpb1	147	123	1.68e-09
KAAPSPIAYVAEIR-DGKLAKPR-a1-b3	Rpb2	Rpb2	213	493	1.35e-08
KAAPSPIAYVAEIR-DGKLAKPR-a1-b3	Rpb2	Rpb2	213	493	5.24e-07
LKPEPGMTLR-AKMLDKK-a2-b2	Rpb1	Rpb1	709	1204	3.24e-06
KAAPSPIAYVAEIR-DGKLAKPR-a1-b3	Rpb2	Rpb2	213	493	2.42e-07
YSLATGNWGDQKR-DGKLAKPR-a12-b3	Rpb2	Rpb2	456	493	2.47e-10
NTYQSAMGKQAMGVYLTNYQVR-LKHLVDDKIHAR-a9-b2	Rpb2	Rpb2	764	1085	1.28e-17
GEVVKIVR-YLGLKR-a5-b5	Rpb5	Rpb5	192	186	1.67e-11
LKPEPGMTLR-ESFEAKVSR-a2-b6	Rpb1	Rpb1	709	723	3.17e-06
LKPEPGMTLR-AKMLDKK-a2-b2	Rpb1	Rpb1	709	1204	2.4e-06
TKMVCDTGLSAGSDNFDLSNPSANMGHGGCGAAQPTIR-IDSSNPKFNDTQR-a2-b7	Rpb1	Rpb1	147	123	6.42e-12
KAAPSPIAYVAEIR-DGKLAKPR-a1-b3	Rpb2	Rpb2	213	493	2.13e-08
VLFAGYKVPHPLNHNFILR-VTYELDSKSPNAAVVTLEK-a7-b8	Rpb11	Rpb11	61	25	1.84e-11
FDPTANPPNYSGEDQVIEKGSNVR-KTVAYFNVFAR-a19-b1	Rpb7	Rpb4	140	57	9.58e-22
EGLIDTAVKTAETGYIQR-LKEILNVAK-a9-b2	Rpb1	Rpb1	836	1105	9.17e-09
KAAPSPIAYVAEIR-LISSMQIKLMAR-a1-b8	Rpb2	Rpb2	213	242	5.95e-07
FIFPKGDAR-SALLKELR-a5-b5	Rpb1	Rpb1	952	1356	1.63e-06
TKMVCDTGLSAGSDNFDLSNPSANMGHGGCGAAQPTIR-LKIDSSNPKFNDTQR-a2-b9	Rpb1	Rpb1	147	123	1.11e-09
FIFPKGDAR-SALLKELR-a5-b5	Rpb1	Rpb1	952	1356	1.07e-08
VYMMEHKIVR-SALLKELR-a7-b5	Rpb1	Rpb1	1294	1356	5.71e-06
KAAPSPIAYVAEIR-DGKLAKPR-a1-b3	Rpb2	Rpb2	213	493	6.52e-09
ETNGEIPMTDVMKKTVAYFNVFAR-FDPTANPPNYSGEDQVIEKGSNVR-a14-b19	Rpb4	Rpb7	57	140	1.02e-06
TKMVCDTGLSAGSDNFDLSNPSANMGHGGCGAAQPTIR-IDSSNPKFNDTQR-a2-b7	Rpb1	Rpb1	147	123	7.68e-16
DGLRLWGSWKR-GKDESDLPEKR-a10-b10	Rpb1	Rpb1	194	205	7.82e-11
FDPTANPPNYSGEDQVIEKGSNVR-SMSVAKIEFPETMDESGQRPR-a19-b6	Rpb7	Rpb1	140	36	2.91e-07
FDPTANPPNYSGEDQVIEKGSNVR-KTVAYFNVFAR-a19-b1	Rpb7	Rpb4	140	57	5.06e-10
WDTYLTLLQEDNTEGEALDKLGLQR-DLVVSSNSSLGHPILADPKSR-a20-b19	Rpb10	Rpb3	37	139	3.82e-09
IDSSNPKFNDTQR-LNAVWNVCKTK-a7-b9	Rpb1	Rpb1	123	145	4.61e-10
YSLATGNWGDQKR-DVYKYMQK-a12-b4	Rpb2	Rpb2	456	416	3.29e-06
KAAPSPIAYVAEIR-GKDESDLPEKR-a1-b10	Rpb2	Rpb1	213	205	7.2e-11
LKEILNVAK-DGKLAKPR-a2-b3	Rpb1	Rpb2	1105	493	3.14e-10
SNFQYCIECNNMLYPR-NCDYSEIAATSKVYR-a1-b12	Rpb9	Rpb9	2	42	1.65e-10
TKMVCDTGLSAGSDNFDLSNPSANMGHGGCGAAQPTIR-LKIDSSNPKFNDTQR-a2-b9	Rpb1	Rpb1	147	123	3.17e-17
DDDKQSLSNPTDSGMLIENGEIIYGVVDKK-QIVSPQSNKPVMGIVQDTLAGVR-a29-b9	Rpb1	Rpb1	625	524	2.89e-08
KAAPSPIAYVAEIR-DGKLAKPR-a1-b3	Rpb2	Rpb2	213	493	5.9e-07
LKPEPGMTLR-AKMLDK-a2-b2	Rpb1	Rpb1	709	1204	3.44e-06
TKMVCDTGLSAGSDNFDLSNPSANMGHGGCGAAQPTIR-LKIDSSNPKFNDTQR-a2-b9	Rpb1	Rpb1	147	123	3.85e-16
NRLNAVWNVCKTK-IDSSNPKFNDTQR-a11-b7	Rpb1	Rpb1	145	123	7.22e-13
NISKNSVDFVLTNTSLAVANSLR-SKNADWEEPPR-a4-b2	Rpb3	Rpb3	14	206	5.56e-12
GEVVKIVR-YLGLKR-a5-b5	Rpb5	Rpb5	192	186	1.79e-13
YSLATGNWGDQKR-KMTR-a12-b1	Rpb2	Rpb2	456	409	7.22e-06
LKGKEGR-PLKSIR-a4-b3	Rpb1	Rpb1	338	329	6.36e-06
LKPEPGMTLR-ESFEAKVSR-a2-b6	Rpb1	Rpb1	709	723	5.24e-08
IDSSNPKFNDTQR-YLGLKR-a7-b5	Rpb1	Rpb5	123	186	1.06e-06
TKMVCDTGLSAGSDNFDLSNPSANMGHGGCGAAQPTIR-IDSSNPKFNDTQR-a2-b7	Rpb1	Rpb1	147	123	1.15e-08
YSLATGNWGDQKR-PLKSIR-a12-b3	Rpb2	Rpb1	456	329	2.14e-12
TKMVCDTGLSAGSDNFDLSNPSANMGHGGCGAAQPTIR-LKIDSSNPKFNDTQR-a2-b9	Rpb1	Rpb1	147	123	4.54e-08
TKMVCDTGLSAGSDNFDLSNPSANMGHGGCGAAQPTIR-IDSSNPKFNDTQR-a2-b7	Rpb1	Rpb1	147	123	4.36e-07
GKDESDLPEKR-DIALDYIGKR-a10-b9	Rpb1	Rpb2	205	322	9.78e-06
FDPTANPPNYSGEDQVIEKGSNVR-KTVAYFNVFAR-a19-b1	Rpb7	Rpb4	140	57	5.76e-15
LKPEPGMTLR-AKMLDKK-a2-b2	Rpb1	Rpb1	709	1204	8.51e-06
KAAPSPIAYVAEIR-GKDESDLPEKR-a1-b10	Rpb2	Rpb1	213	205	1e-08
FDPTANPPNYSGEDQVIEKGSNVR-KTVAYFNVFAR-a19-b1	Rpb7	Rpb4	140	57	3.8e-16
SIAKTLTYPETVTPYNIYQLQELVR-NGPDEHPGAKYIIR-a4-b10	Rpb1	Rpb1	378	409	1.71e-11
LKEILNVAK-DGKLAKPR-a2-b3	Rpb1	Rpb2	1105	493	6.73e-08
DGLRLWGSWKR-GKDESDLPEKR-a10-b10	Rpb1	Rpb1	194	205	7.16e-09
LKPEPGMTLR-ESFEAKVSR-a2-b6	Rpb1	Rpb1	709	723	5.06e-06
GKDESDLPEKR-DGKLAKPR-a10-b3	Rpb1	Rpb2	205	493	5.4e-10
YSLATGNWGDQKR-DVYKYMQK-a12-b4	Rpb2	Rpb2	456	416	1.08e-07
NRLNAVWNVCKTK-IDSSNPKFNDTQR-a11-b7	Rpb1	Rpb1	145	123	1.36e-08
YSLATGNWGDQKR-DGKLAKPR-a12-b3	Rpb2	Rpb2	456	493	8.46e-08
VSGEDIIIGKTAPIPLDHEELGQR-NTIQAKEVIR-a10-b6	Rpb2	Rpc10	903	36	9.43e-06
LKEILNVAK-DGKLAKPR-a2-b3	Rpb1	Rpb2	1105	493	3.15e-06
YSLATGNWGDQKR-DGKLAKPR-a12-b3	Rpb2	Rpb2	456	493	1.42e-11
HGQKGTIGMTYR-IPQIGDKFASR-a4-b7	Rpb2	Rpb2	976	968	1.8e-06
TKMVCDTGLSAGSDNFDLSNPSANMGHGGCGAAQPTIR-LKIDSSNPKFNDTQR-a2-b9	Rpb1	Rpb1	147	123	8.34e-24
KAAPSPIAYVAEIR-DGKLAKPR-a1-b3	Rpb2	Rpb2	213	493	1.84e-08
SGRPLKSIR-LKGKEGR-a6-b2	Rpb1	Rpb1	329	336	2.24e-06
GKDESDLPEKR-DGKLAKPR-a10-b3	Rpb1	Rpb2	205	493	2.32e-10
LKPEPGMTLR-ESFEAKVSR-a2-b6	Rpb1	Rpb1	709	723	4.94e-07
LKPEPGMTLR-ESFEAKVSR-a2-b6	Rpb1	Rpb1	709	723	4.97e-07
SPNAAVVTLEKEDHTLANMLANQLLSDER-YELIELMGLPKVTYELDSK-a11-b11	Rpb11	Rpb11	36	17	2.78e-13
SNFQYCIECNNMLYPR-NCDYSEIAATSKVYR-a1-b12	Rpb9	Rpb9	2	42	2.84e-11
YSLATGNWGDQKR-DVYKYMQK-a12-b4	Rpb2	Rpb2	456	416	4.99e-06
IDSSNPKFNDTQR-LNAVWNVCKTK-a7-b9	Rpb1	Rpb1	123	145	1.91e-07
QILSLIIPKGINLIR-EKGPEICK-a9-b2	Rpb1	Rpb1	590	643	8.71e-12
WDTYLTLLQEDNTEGEALDKLGLQR-DLVVSSNSSLGHPILADPKSR-a20-b19	Rpb10	Rpb3	37	139	2.95e-08
TKMVCDTGLSAGSDNFDLSNPSANMGHGGCGAAQPTIR-LKIDSSNPKFNDTQR-a2-b9	Rpb1	Rpb1	147	123	9.73e-09
KAAPSPIAYVAEIR-DGKLAKPR-a1-b3	Rpb2	Rpb2	213	493	8.28e-08
KAAPSPIAYVAEIR-GKDESDLPEKR-a1-b10	Rpb2	Rpb1	213	205	4.46e-09
WDTYLTLLQEDNTEGEALDKLGLQR-DLVVSSNSSLGHPILADPKSR-a20-b19	Rpb10	Rpb3	37	139	2.59e-09
NTIQAKEVIR-TQLHAKR-a6-b6	Rpc10	Rpb2	36	923	5.11e-06
EGLIDTAVKTAETGYIQR-LKEILNVAK-a9-b2	Rpb1	Rpb1	836	1105	8.25e-10
TKMVCDTGLSAGSDNFDLSNPSANMGHGGCGAAQPTIR-LKIDSSNPKFNDTQR-a2-b9	Rpb1	Rpb1	147	123	3.45e-10
IDSSNPKFNDTQR-KAAPSPIAYVAEIR-a7-b1	Rpb1	Rpb2	123	213	1.3e-10
LKPEPGMTLR-AKMLDKK-a2-b2	Rpb1	Rpb1	709	1204	8.85e-10
TKMVCDTGLSAGSDNFDLSNPSANMGHGGCGAAQPTIR-IDSSNPKFNDTQR-a2-b7	Rpb1	Rpb1	147	123	5.86e-15
WDTYLTLLQEDNTEGEALDKLGLQR-DLVVSSNSSLGHPILADPKSR-a20-b19	Rpb10	Rpb3	37	139	2.8e-09
ALQISMNAPVLVDLEGETDPLQIAMKELAQK-KIPLLVR-a26-b1	Rpb6	Rpb6	113	119	5.53e-10
NTIQAKEVIR-TQLHAKR-a6-b6	Rpc10	Rpb2	36	923	6.88e-08
FIFPKGDAR-SALLKELR-a5-b5	Rpb1	Rpb1	952	1356	2.57e-08
TKMVCDTGLSAGSDNFDLSNPSANMGHGGCGAAQPTIRK-IDSSNPKFNDTQR-a2-b7	Rpb1	Rpb1	147	123	1.1e-09
IDSSNPKFNDTQR-LNAVWNVCKTK-a7-b9	Rpb1	Rpb1	123	145	4.77e-06
KAAPSPIAYVAEIR-DGKLAKPR-a1-b3	Rpb2	Rpb2	213	493	1.43e-07
KAAPSPIAYVAEIR-LISSMQIKLMAR-a1-b8	Rpb2	Rpb2	213	242	2.23e-08
LKPEPGMTLR-ESFEAKVSR-a2-b6	Rpb1	Rpb1	709	723	1.84e-06
KAAPSPIAYVAEIR-DGKLAKPR-a1-b3	Rpb2	Rpb2	213	493	6.33e-07
IDSSNPKFNDTQR-LNAVWNVCKTK-a7-b9	Rpb1	Rpb1	123	145	3.15e-10
LKIDSSNPKFNDTQR-LNAVWNVCKTK-a9-b9	Rpb1	Rpb1	123	145	5.49e-13
LKPEPGMTLR-ESFEAKVSR-a2-b6	Rpb1	Rpb1	709	723	1.16e-07
KAAPSPIAYVAEIR-DGKLAKPR-a1-b3	Rpb2	Rpb2	213	493	1.47e-09
FDPTANPPNYSGEDQVIEKGSNVR-KTVAYFNVFAR-a19-b1	Rpb7	Rpb4	140	57	1.94e-11
TKMVCDTGLSAGSDNFDLSNPSANMGHGGCGAAQPTIR-LKIDSSNPKFNDTQR-a2-b9	Rpb1	Rpb1	147	123	4.81e-13
TYTDQEKK-GNLMGKR-a7-b6	Rpb2	Rpb1	853	349	8.79e-09
KAAPSPIAYVAEIR-DGKLAKPR-a1-b3	Rpb2	Rpb2	213	493	3.84e-07
TKMVCDTGLSAGSDNFDLSNPSANMGHGGCGAAQPTIR-IDSSNPKFNDTQR-a2-b7	Rpb1	Rpb1	147	123	6.33e-12
DDDKQSLSNPTDSGMLIENGEIIYGVVDKK-QIVSPQSNKPVMGIVQDTLAGVR-a29-b9	Rpb1	Rpb1	625	524	1.08e-06
VLFAGYKVPHPLNHNFILR-VTYELDSKSPNAAVVTLEK-a7-b8	Rpb11	Rpb11	61	25	3.33e-15
KAAPSPIAYVAEIR-DGKLAKPR-a1-b3	Rpb2	Rpb2	213	493	7.24e-10
FDPTANPPNYSGEDQVIEKGSNVR-ARETNGEIPMTDVMKK-a19-b15	Rpb7	Rpb4	140	56	5.83e-09
KIGMTVMEEFER-NTIQAKEVIR-a1-b6	Rpb2	Rpc10	854	36	2.17e-06
TKMVCDTGLSAGSDNFDLSNPSANMGHGGCGAAQPTIR-IDSSNPKFNDTQR-a2-b7	Rpb1	Rpb1	147	123	1.3e-08
NTYQSAMGKQAMGVYLTNYQVR-LKHLVDDKIHAR-a9-b2	Rpb2	Rpb2	764	1085	7.09e-18
YSLATGNWGDQKR-LSDIIKANANVR-a12-b6	Rpb2	Rpb1	456	277	2.48e-07
SIAKTLTYPETVTPYNIYQLQELVR-NGPDEHPGAKYIIR-a4-b10	Rpb1	Rpb1	378	409	5.33e-11
LKIDSSNPKFNDTQR-KAAPSPIAYVAEIR-a9-b1	Rpb1	Rpb2	123	213	2.97e-13
TKMVCDTGLSAGSDNFDLSNPSANMGHGGCGAAQPTIR-LKIDSSNPKFNDTQR-a2-b9	Rpb1	Rpb1	147	123	2.39e-13
TKMVCDTGLSAGSDNFDLSNPSANMGHGGCGAAQPTIR-IDSSNPKFNDTQR-a2-b7	Rpb1	Rpb1	147	123	3.18e-13
LKIDSSNPKFNDTQR-KAAPSPIAYVAEIR-a9-b1	Rpb1	Rpb2	123	213	5.59e-06
NGPDEHPGAKYIIR-MKHGTYDK-a10-b2	Rpb1	Rpb2	409	875	3.96e-07
DDDKQSLSNPTDSGMLIENGEIIYGVVDKK-QIVSPQSNKPVMGIVQDTLAGVR-a29-b9	Rpb1	Rpb1	625	524	4.7e-10
KAAPSPIAYVAEIR-DGKLAKPR-a1-b3	Rpb2	Rpb2	213	493	2.38e-09
IDSSNPKFNDTQR-LNAVWNVCKTK-a7-b9	Rpb1	Rpb1	123	145	2.65e-08
YSLATGNWGDQKR-LSDIIKANANVR-a12-b6	Rpb2	Rpb1	456	277	2.44e-07
NISKNSVDFVLTNTSLAVANSLR-SKNADWEEPPR-a4-b2	Rpb3	Rpb3	14	206	6.63e-16
LKPEPGMTLR-ESFEAKVSR-a2-b6	Rpb1	Rpb1	709	723	1.11e-07
LKPEPGMTLR-ESFEAKVSR-a2-b6	Rpb1	Rpb1	709	723	4.89e-06
LLCYNPLSKQK-KEQEISLR-a9-b1	Rpb10	Rpb3	67	150	6.36e-13
SIAKTLTYPETVTPYNIYQLQELVR-NGPDEHPGAKYIIR-a4-b10	Rpb1	Rpb1	378	409	2.42e-06
KIGMTVMEEFER-NTIQAKEVIR-a1-b6	Rpb2	Rpc10	854	36	1.28e-10
KAAPSPIAYVAEIR-GKDESDLPEKR-a1-b10	Rpb2	Rpb1	213	205	2.76e-09
SIAKTLTYPETVTPYNIYQLQELVR-NGPDEHPGAKYIIR-a4-b10	Rpb1	Rpb1	378	409	8.17e-06
KAAPSPIAYVAEIR-DGKLAKPR-a1-b3	Rpb2	Rpb2	213	493	4.28e-11
YSLATGNWGDQKR-DVYKYMQK-a12-b4	Rpb2	Rpb2	456	416	2.5e-08
YELIELMGLPKVTYELDSK-VQTVEDCSPKQVIVDAAK-a11-b10	Rpb11	Rpb11	17	83	4.34e-11
LKPEPGMTLR-KLSMSDVAGK-a2-b1	Rpb1	Rpb1	709	1209	4.06e-15
LKGKEGR-GNLMGKR-a4-b6	Rpb1	Rpb1	338	349	6.74e-09
KAAPSPIAYVAEIR-GKDESDLPEKR-a1-b10	Rpb2	Rpb1	213	205	3.4e-10
NTYQSAMGKQAMGVYLTNYQVR-HGQKGTIGMTYR-a9-b4	Rpb2	Rpb2	764	976	2.83e-09
IDSSNPKFNDTQR-LNAVWNVCKTK-a7-b9	Rpb1	Rpb1	123	145	1.95e-13
PLKSIR-KDGLR-a3-b1	Rpb1	Rpb1	329	184	4.96e-06
FDPTANPPNYSGEDQVIEKGSNVR-KTVAYFNVFAR-a19-b1	Rpb7	Rpb4	140	57	7.83e-20
SGRPLKSIR-TYTDQEKK-a6-b7	Rpb1	Rpb2	329	853	5.53e-08
DVYKYMQK-KMTR-a4-b1	Rpb2	Rpb2	416	409	2.6e-06
KAAPSPIAYVAEIR-DGKLAKPR-a1-b3	Rpb2	Rpb2	213	493	2.7e-11
TKMVCDTGLSAGSDNFDLSNPSANMGHGGCGAAQPTIR-LKIDSSNPKFNDTQR-a2-b9	Rpb1	Rpb1	147	123	9.42e-11
YSLATGNWGDQKR-DVYKYMQK-a12-b4	Rpb2	Rpb2	456	416	1.19e-09
FDPTANPPNYSGEDQVIEKGSNVR-ARETNGEIPMTDVMKK-a19-b15	Rpb7	Rpb4	140	56	1.07e-10
IDSSNPKFNDTQR-LNAVWNVCKTK-a7-b9	Rpb1	Rpb1	123	145	4.68e-14
NISKNSVDFVLTNTSLAVANSLR-SKNADWEEPPR-a4-b2	Rpb3	Rpb3	14	206	6.19e-16
NTYQSAMGKQAMGVYLTNYQVR-HGQKGTIGMTYR-a9-b4	Rpb2	Rpb2	764	976	8.78e-06
EGLIDTAVKTAETGYIQR-LKEILNVAK-a9-b2	Rpb1	Rpb1	836	1105	2.56e-08
TKMVCDTGLSAGSDNFDLSNPSANMGHGGCGAAQPTIR-IDSSNPKFNDTQR-a2-b7	Rpb1	Rpb1	147	123	1.18e-08
IDSSNPKFNDTQR-LNAVWNVCKTK-a7-b9	Rpb1	Rpb1	123	145	4.17e-16
TKMVCDTGLSAGSDNFDLSNPSANMGHGGCGAAQPTIRK-IDSSNPKFNDTQR-a2-b7	Rpb1	Rpb1	147	123	3.88e-12
YSLATGNWGDQKR-KDGLR-a12-b1	Rpb2	Rpb1	456	184	2.02e-07
KAAPSPIAYVAEIR-DGKLAKPR-a1-b3	Rpb2	Rpb2	213	493	7.7e-09
LKEILNVAK-DGKLAKPR-a2-b3	Rpb1	Rpb2	1105	493	2.52e-08
KAAPSPIAYVAEIR-DGKLAKPR-a1-b3	Rpb2	Rpb2	213	493	2.76e-09
NTYQSAMGKQAMGVYLTNYQVR-HGQKGTIGMTYR-a9-b4	Rpb2	Rpb2	764	976	7.18e-12
GKDESDLPEKR-DIALDYIGKR-a10-b9	Rpb1	Rpb2	205	322	3.06e-22
LKPEPGMTLR-ESFEAKVSR-a2-b6	Rpb1	Rpb1	709	723	1.42e-07
LKPEPGMTLR-AKMLDK-a2-b2	Rpb1	Rpb1	709	1204	3.46e-06
GNLMGKR-PLKSIR-a6-b3	Rpb1	Rpb1	349	329	4.39e-06
IDSSNPKFNDTQR-LNAVWNVCKTK-a7-b9	Rpb1	Rpb1	123	145	1.43e-15
KIGMTVMEEFERPVR-NTIQAKEVIR-a1-b6	Rpb2	Rpc10	854	36	5.68e-06
LISSMQIKLMAR-DGKLAKPR-a8-b3	Rpb2	Rpb2	242	493	8.79e-08
IDSSNPKFNDTQR-KAAPSPIAYVAEIR-a7-b1	Rpb1	Rpb2	123	213	2.75e-08
SIAKTLTYPETVTPYNIYQLQELVR-NGPDEHPGAKYIIR-a4-b10	Rpb1	Rpb1	378	409	3.22e-07
LKIDSSNPKFNDTQR-NRLNAVWNVCKTK-a9-b11	Rpb1	Rpb1	123	145	4.89e-15
KAAPSPIAYVAEIR-DGKLAKPR-a1-b3	Rpb2	Rpb2	213	493	3.93e-06
TKMVCDTGLSAGSDNFDLSNPSANMGHGGCGAAQPTIR-LKIDSSNPKFNDTQR-a2-b9	Rpb1	Rpb1	147	123	7.77e-08
HGQKGTIGMTYR-IPQIGDKFASR-a4-b7	Rpb2	Rpb2	976	968	6.7e-08
FDPTANPPNYSGEDQVIEKGSNVR-KTVAYFNVFAR-a19-b1	Rpb7	Rpb4	140	57	1.78e-10
KAAPSPIAYVAEIR-LISSMQIKLMAR-a1-b8	Rpb2	Rpb2	213	242	1.69e-09
YSLATGNWGDQKR-KMTR-a12-b1	Rpb2	Rpb2	456	409	8.9e-07
NISKNSVDFVLTNTSLAVANSLR-SKNADWEEPPR-a4-b2	Rpb3	Rpb3	14	206	9.77e-16
SIAKTLTYPETVTPYNIYQLQELVR-MKHGTYDKLEDDGLIAPGTR-a4-b2	Rpb1	Rpb2	378	875	7.99e-10
NRLNAVWNVCKTK-IDSSNPKFNDTQR-a11-b7	Rpb1	Rpb1	145	123	1.88e-08
DGKLAKPR-LKGKEGR-a3-b2	Rpb2	Rpb1	493	336	1.63e-06
GKDESDLPEKR-DIALDYIGKR-a10-b9	Rpb1	Rpb2	205	322	1.23e-06
DGLRLWGSWKR-GKDESDLPEKR-a10-b10	Rpb1	Rpb1	194	205	7.73e-06
FDPTANPPNYSGEDQVIEKGSNVR-KTVAYFNVFAR-a19-b1	Rpb7	Rpb4	140	57	6.77e-13
TKMVCDTGLSAGSDNFDLSNPSANMGHGGCGAAQPTIR-IDSSNPKFNDTQR-a2-b7	Rpb1	Rpb1	147	123	9.65e-07
HGQKGTIGMTYR-IPQIGDKFASR-a4-b7	Rpb2	Rpb2	976	968	1.08e-07
IDSSNPKFNDTQR-LNAVWNVCKTK-a7-b9	Rpb1	Rpb1	123	145	3.79e-17
TKMVCDTGLSAGSDNFDLSNPSANMGHGGCGAAQPTIR-IDSSNPKFNDTQR-a2-b7	Rpb1	Rpb1	147	123	1.98e-07
KAAPSPIAYVAEIR-DGKLAKPR-a1-b3	Rpb2	Rpb2	213	493	1.46e-09
VYMMEHKIVR-SALLKELR-a7-b5	Rpb1	Rpb1	1294	1356	7e-06
VSGEDIIIGKTAPIPLDHEELGQR-MKHGTYDKLEDDGLIAPGTR-a10-b2	Rpb2	Rpb2	903	875	3.93e-10
YSLATGNWGDQKR-LSDIIKANANVR-a12-b6	Rpb2	Rpb1	456	277	1.83e-06
LKEILNVAK-DGKLAKPR-a2-b3	Rpb1	Rpb2	1105	493	2.55e-06
TKMVCDTGLSAGSDNFDLSNPSANMGHGGCGAAQPTIR-IDSSNPKFNDTQR-a2-b7	Rpb1	Rpb1	147	123	2.09e-10
KAAPSPIAYVAEIR-GKDESDLPEKR-a1-b10	Rpb2	Rpb1	213	205	2.05e-09
VLFAGYKVPHPLNHNFILR-VTYELDSKSPNAAVVTLEK-a7-b8	Rpb11	Rpb11	61	25	2.31e-15
KAAPSPIAYVAEIR-DGKLAKPR-a1-b3	Rpb2	Rpb2	213	493	1.25e-08
VVPGQGFAEFEVKYR-TAQSGKAVAKEDR-a13-b6	Rpb7	Rpb6	74	62	6.95e-06
YSLATGNWGDQKR-PLKSIR-a12-b3	Rpb2	Rpb1	456	329	2.41e-08
YSLATGNWGDQKR-DGKLAKPR-a12-b3	Rpb2	Rpb2	456	493	1.44e-12
KAAPSPIAYVAEIR-DGKLAKPR-a1-b3	Rpb2	Rpb2	213	493	1.3e-07
KAAPSPIAYVAEIR-LISSMQIKLMAR-a1-b8	Rpb2	Rpb2	213	242	6.34e-06
DGLRLWGSWKR-GKDESDLPEKR-a10-b10	Rpb1	Rpb1	194	205	1.84e-11
KEQEISLR-LKIVGTR-a1-b2	Rpb3	Rpb7	150	147	2.74e-09
ETNGEIPMTDVMKKTVAYFNVFAR-FDPTANPPNYSGEDQVIEKGSNVR-a14-b19	Rpb4	Rpb7	57	140	2.54e-11
KAAPSPIAYVAEIR-LISSMQIKLMAR-a1-b8	Rpb2	Rpb2	213	242	7.89e-07
FDPTANPPNYSGEDQVIEKGSNVR-KTVAYFNVFAR-a19-b1	Rpb7	Rpb4	140	57	5.31e-16
DDDKQSLSNPTDSGMLIENGEIIYGVVDKK-QIVSPQSNKPVMGIVQDTLAGVR-a29-b9	Rpb1	Rpb1	625	524	3.3e-09
HGQKGTIGMTYR-IPQIGDKFASR-a4-b7	Rpb2	Rpb2	976	968	1.99e-07
YSLATGNWGDQKR-DVYKYMQK-a12-b4	Rpb2	Rpb2	456	416	1.06e-10
EGLIDTAVKTAETGYIQR-IPQIGDKFASR-a9-b7	Rpb1	Rpb2	836	968	6.42e-07
FDPTANPPNYSGEDQVIEKGSNVR-GKDESDLPEKR-a19-b10	Rpb7	Rpb1	140	205	7.77e-09
SIAKTLTYPETVTPYNIYQLQELVR-MKHGTYDKLEDDGLIAPGTR-a4-b8	Rpb1	Rpb2	378	881	1.08e-06
FDPTANPPNYSGEDQVIEKGSNVR-KTVAYFNVFAR-a19-b1	Rpb7	Rpb4	140	57	2.39e-06
FIFPKGDAR-SALLKELR-a5-b5	Rpb1	Rpb1	952	1356	5.84e-06
HGQKGTIGMTYR-IPQIGDKFASR-a4-b7	Rpb2	Rpb2	976	968	2.77e-12
YSLATGNWGDQKR-LSDIIKANANVR-a12-b6	Rpb2	Rpb1	456	277	1.14e-07
NIKTPSLTIYLMPWIAANMDLAK-LKEILNVAK-a3-b2	Rpb1	Rpb1	1115	1105	3.97e-08
LKPEPGMTLR-KLSMSDVAGK-a2-b1	Rpb1	Rpb1	709	1209	1.94e-10
NTYQSAMGKQAMGVYLTNYQVR-HGQKGTIGMTYR-a9-b4	Rpb2	Rpb2	764	976	2.51e-12
LLCYNPLSKQK-KEQEISLR-a9-b1	Rpb10	Rpb3	67	150	4.95e-14
KAAPSPIAYVAEIR-DGKLAKPR-a1-b3	Rpb2	Rpb2	213	493	2.36e-09
LKIDSSNPKFNDTQR-NRLNAVWNVCKTK-a9-b11	Rpb1	Rpb1	123	145	2.84e-18
LKPEPGMTLR-ESFEAKVSR-a2-b6	Rpb1	Rpb1	709	723	4.11e-06
LISSMQIKLMAR-DGKLAKPR-a8-b3	Rpb2	Rpb2	242	493	2.62e-07
YSLATGNWGDQKR-DGKLAKPR-a12-b3	Rpb2	Rpb2	456	493	1.17e-10
KAAPSPIAYVAEIR-GKDESDLPEKR-a1-b10	Rpb2	Rpb1	213	205	1.11e-08
TKMVCDTGLSAGSDNFDLSNPSANMGHGGCGAAQPTIR-IDSSNPKFNDTQR-a2-b7	Rpb1	Rpb1	147	123	2.84e-11
LKPEPGMTLR-ESFEAKVSR-a2-b6	Rpb1	Rpb1	709	723	2.01e-06
LKPEPGMTLR-KLSMSDVAGK-a2-b1	Rpb1	Rpb1	709	1209	2.72e-16
KAAPSPIAYVAEIR-DGKLAKPR-a1-b3	Rpb2	Rpb2	213	493	3.18e-08
KAAPSPIAYVAEIR-DGKLAKPR-a1-b3	Rpb2	Rpb2	213	493	4.61e-08
TKMVCDTGLSAGSDNFDLSNPSANMGHGGCGAAQPTIR-IDSSNPKFNDTQR-a2-b7	Rpb1	Rpb1	147	123	9.5e-06
WDTYLTLLQEDNTEGEALDKLGLQR-DLVVSSNSSLGHPILADPKSR-a20-b19	Rpb10	Rpb3	37	139	1.69e-06
EGLIDTAVKTAETGYIQR-LKEILNVAK-a9-b2	Rpb1	Rpb1	836	1105	7.3e-08
TKMVCDTGLSAGSDNFDLSNPSANMGHGGCGAAQPTIR-LKIDSSNPKFNDTQR-a2-b9	Rpb1	Rpb1	147	123	3.09e-19
NISKNSVDFVLTNTSLAVANSLR-CFSCGKVIGDK-a4-b6	Rpb3	Rpb10	14	12	3.34e-09
KAAPSPIAYVAEIR-DGKLAKPR-a1-b3	Rpb2	Rpb2	213	493	3.02e-06
KAAPSPIAYVAEIR-GKDESDLPEKR-a1-b10	Rpb2	Rpb1	213	205	9.84e-08
KAAPSPIAYVAEIR-GKDESDLPEKR-a1-b10	Rpb2	Rpb1	213	205	8.53e-13
YSLATGNWGDQKR-DVYKYMQK-a12-b4	Rpb2	Rpb2	456	416	6.14e-07
KAAPSPIAYVAEIR-LISSMQIKLMAR-a1-b8	Rpb2	Rpb2	213	242	5.23e-06
YSLATGNWGDQKR-DGKLAKPR-a12-b3	Rpb2	Rpb2	456	493	4.24e-13
LKEILNVAK-DGKLAKPR-a2-b3	Rpb1	Rpb2	1105	493	5.82e-09
EGLIDTAVKTAETGYIQR-LKEILNVAK-a9-b2	Rpb1	Rpb1	836	1105	7.55e-09
LKEILNVAK-DGKLAKPR-a2-b3	Rpb1	Rpb2	1105	493	3.79e-07
NTYQSAMGKQAMGVYLTNYQVR-HGQKGTIGMTYR-a9-b4	Rpb2	Rpb2	764	976	1.13e-08
NTYQSAMGKQAMGVYLTNYQVR-LKHLVDDKIHAR-a9-b2	Rpb2	Rpb2	764	1085	3.68e-20
NGPDEHPGAKYIIR-MKHGTYDK-a10-b2	Rpb1	Rpb2	409	875	8.05e-08
LLCYNPLSKQK-KEQEISLR-a9-b1	Rpb10	Rpb3	67	150	6.21e-13
STRIPQIGDKFASR-HGQKGTIGMTYR-a10-b4	Rpb2	Rpb2	968	976	1.21e-13
HGQKGTIGMTYR-IPQIGDKFASR-a4-b7	Rpb2	Rpb2	976	968	4.48e-07
QILSLIIPKGINLIR-EKGPEICK-a9-b2	Rpb1	Rpb1	590	643	3.47e-06
IDSSNPKFNDTQR-LNAVWNVCKTK-a7-b9	Rpb1	Rpb1	123	145	1.8e-08
QILSLIIPKGINLIR-EKGPEICK-a9-b2	Rpb1	Rpb1	590	643	3.92e-13
TKMVCDTGLSAGSDNFDLSNPSANMGHGGCGAAQPTIR-LKIDSSNPKFNDTQR-a2-b9	Rpb1	Rpb1	147	123	2.16e-11
TKMVCDTGLSAGSDNFDLSNPSANMGHGGCGAAQPTIR-LKIDSSNPKFNDTQR-a2-b9	Rpb1	Rpb1	147	123	3.79e-20
NISKNSVDFVLTNTSLAVANSLR-CFSCGKVIGDK-a4-b6	Rpb3	Rpb10	14	12	4.75e-08
NISKNSVDFVLTNTSLAVANSLR-SKNADWEEPPR-a4-b2	Rpb3	Rpb3	14	206	2.05e-12
NTYQSAMGKQAMGVYLTNYQVR-LKHLVDDKIHAR-a9-b2	Rpb2	Rpb2	764	1085	1.76e-16
NTYQSAMGKQAMGVYLTNYQVR-LKHLVDDKIHAR-a9-b2	Rpb2	Rpb2	764	1085	5.27e-10
ETNGEIPMTDVMKKTVAYFNVFAR-FDPTANPPNYSGEDQVIEKGSNVR-a14-b19	Rpb4	Rpb7	57	140	2.08e-09
TKMVCDTGLSAGSDNFDLSNPSANMGHGGCGAAQPTIR-LKIDSSNPKFNDTQR-a2-b9	Rpb1	Rpb1	147	123	3.57e-18
NISKNSVDFVLTNTSLAVANSLR-DLVVSSNSSLGHPILADPKSR-a4-b19	Rpb3	Rpb3	14	139	1.93e-08
NTYQSAMGKQAMGVYLTNYQVR-LKHLVDDKIHAR-a9-b2	Rpb2	Rpb2	764	1085	1.13e-08
YSLATGNWGDQKR-DVYKYMQK-a12-b4	Rpb2	Rpb2	456	416	4.36e-07
FDPTANPPNYSGEDQVIEKGSNVR-KTVAYFNVFAR-a19-b1	Rpb7	Rpb4	140	57	6.84e-11
EGLIDTAVKTAETGYIQR-LKEILNVAK-a9-b2	Rpb1	Rpb1	836	1105	4.23e-08
NISKNSVDFVLTNTSLAVANSLR-CFSCGKVIGDK-a4-b6	Rpb3	Rpb10	14	12	2.81e-08
LLCYNPLSKQK-KEQEISLR-a9-b1	Rpb10	Rpb3	67	150	4.51e-13
LKIDSSNPKFNDTQR-KAAPSPIAYVAEIR-a9-b1	Rpb1	Rpb2	123	213	1.46e-12
KAAPSPIAYVAEIR-DGKLAKPR-a1-b3	Rpb2	Rpb2	213	493	1.01e-07
KIGMTVMEEFER-NTIQAKEVIR-a1-b6	Rpb2	Rpc10	854	36	5.31e-11
YSLATGNWGDQKR-LSDIIKANANVR-a12-b6	Rpb2	Rpb1	456	277	8.35e-07
FIFPKGDAR-SALLKELR-a5-b5	Rpb1	Rpb1	952	1356	1.78e-08
YSLATGNWGDQKR-LSDIIKANANVR-a12-b6	Rpb2	Rpb1	456	277	8.33e-07
KIGMTVMEEFERPVR-NTIQAKEVIR-a1-b6	Rpb2	Rpc10	854	36	5.76e-07
GKDESDLPEKR-DVYKYMQK-a10-b4	Rpb1	Rpb2	205	416	6.47e-09
DVYKYMQK-KMTR-a4-b1	Rpb2	Rpb2	416	409	4.55e-06
LKIDSSNPKFNDTQR-NRLNAVWNVCKTK-a9-b11	Rpb1	Rpb1	123	145	3e-09
KAAPSPIAYVAEIR-LISSMQIKLMAR-a1-b8	Rpb2	Rpb2	213	242	4.35e-06
LKEILNVAK-DGKLAKPR-a2-b3	Rpb1	Rpb2	1105	493	2.86e-07
NRLNAVWNVCKTK-IDSSNPKFNDTQR-a11-b7	Rpb1	Rpb1	145	123	2.57e-11
STESGIVDQVMVTTNQEGLKFVK-TQLHAKR-a20-b6	Rpb2	Rpb2	951	923	3.06e-07
HGQKGTIGMTYR-IPQIGDKFASR-a4-b7	Rpb2	Rpb2	976	968	1.62e-13
FIFPKGDAR-SALLKELR-a5-b5	Rpb1	Rpb1	952	1356	2.79e-11
TKMVCDTGLSAGSDNFDLSNPSANMGHGGCGAAQPTIRK-IDSSNPKFNDTQR-a2-b7	Rpb1	Rpb1	147	123	9.28e-09
FDPTANPPNYSGEDQVIEKGSNVR-KTVAYFNVFAR-a19-b1	Rpb7	Rpb4	140	57	5.72e-16
KAAPSPIAYVAEIR-LISSMQIKLMAR-a1-b8	Rpb2	Rpb2	213	242	7.62e-14
KAAPSPIAYVAEIR-GKDESDLPEKR-a1-b10	Rpb2	Rpb1	213	205	1.47e-07
LISSMQIKLMAR-GKDESDLPEKR-a8-b10	Rpb2	Rpb1	242	205	4.74e-06
LKPEPGMTLR-KLSMSDVAGK-a2-b1	Rpb1	Rpb1	709	1209	9.46e-11
YSLATGNWGDQKR-DVYKYMQK-a12-b4	Rpb2	Rpb2	456	416	5.85e-06
KAAPSPIAYVAEIR-DGKLAKPR-a1-b3	Rpb2	Rpb2	213	493	2.89e-10
NTYQSAMGKQAMGVYLTNYQVR-LKHLVDDKIHAR-a9-b2	Rpb2	Rpb2	764	1085	1.39e-15
KAAPSPIAYVAEIR-DGKLAKPR-a1-b3	Rpb2	Rpb2	213	493	3.72e-10
LISSMQIKLMAR-DGKLAKPR-a8-b3	Rpb2	Rpb2	242	493	2.74e-06
FDPTANPPNYSGEDQVIEKGSNVR-ARETNGEIPMTDVMKK-a19-b15	Rpb7	Rpb4	140	56	3.39e-10
KAAPSPIAYVAEIR-DGKLAKPR-a1-b3	Rpb2	Rpb2	213	493	3.9e-08
GKDESDLPEKR-DVYKYMQK-a10-b4	Rpb1	Rpb2	205	416	6.64e-06
NISKNSVDFVLTNTSLAVANSLR-DLVVSSNSSLGHPILADPKSR-a4-b19	Rpb3	Rpb3	14	139	3.14e-06
NRLNAVWNVCKTK-IDSSNPKFNDTQR-a11-b7	Rpb1	Rpb1	145	123	7.82e-14
LKPEPGMTLR-AKMLDKK-a2-b2	Rpb1	Rpb1	709	1204	7.33e-08
TDATEIFAIATMKEDYLGVL-LKIVGTR-a13-b2	Rpb7	Rpb7	165	147	1.24e-10
HGQKGTIGMTYRHEDMPFSAQGIVPDIIINPHAIPSR-NTYQSAMGKQAMGVYLTNYQVR-a4-b9	Rpb2	Rpb2	976	764	2.16e-15
VSGEDIIIGKTAPIPLDHEELGQR-MKHGTYDKLEDDGLIAPGTR-a10-b2	Rpb2	Rpb2	903	875	2e-13
TKMVCDTGLSAGSDNFDLSNPSANMGHGGCGAAQPTIR-LKIDSSNPKFNDTQR-a2-b9	Rpb1	Rpb1	147	123	5.27e-10
LKPEPGMTLR-ESFEAKVSR-a2-b6	Rpb1	Rpb1	709	723	4.73e-08
LKPEPGMTLR-AKMLDKK-a2-b2	Rpb1	Rpb1	709	1204	1.29e-06
KAAPSPIAYVAEIR-GKDESDLPEKR-a1-b10	Rpb2	Rpb1	213	205	3.77e-11
YSLATGNWGDQKR-KMTR-a12-b1	Rpb2	Rpb2	456	409	5e-06
KAAPSPIAYVAEIR-DGKLAKPR-a1-b3	Rpb2	Rpb2	213	493	1.16e-06
NTYQSAMGKQAMGVYLTNYQVR-LKHLVDDKIHAR-a9-b2	Rpb2	Rpb2	764	1085	1.07e-21
FIFPKGDAR-SALLKELR-a5-b5	Rpb1	Rpb1	952	1356	1.62e-06
TKMVCDTGLSAGSDNFDLSNPSANMGHGGCGAAQPTIR-IDSSNPKFNDTQR-a2-b7	Rpb1	Rpb1	147	123	1.71e-12
TKMVCDTGLSAGSDNFDLSNPSANMGHGGCGAAQPTIR-IDSSNPKFNDTQR-a2-b7	Rpb1	Rpb1	147	123	1.15e-12
FDPTANPPNYSGEDQVIEKGSNVR-ETNGEIPMTDVMKK-a19-b13	Rpb7	Rpb4	140	56	1.51e-07
TKMVCDTGLSAGSDNFDLSNPSANMGHGGCGAAQPTIR-IDSSNPKFNDTQR-a2-b7	Rpb1	Rpb1	147	123	2.57e-07
HGQKGTIGMTYR-IPQIGDKFASR-a4-b7	Rpb2	Rpb2	976	968	7.5e-07
HGQKGTIGMTYRHEDMPFSAQGIVPDIIINPHAIPSR-NTYQSAMGKQAMGVYLTNYQVR-a4-b9	Rpb2	Rpb2	976	764	2.38e-11
SIAKTLTYPETVTPYNIYQLQELVR-NGPDEHPGAKYIIR-a4-b10	Rpb1	Rpb1	378	409	3.06e-09
VIGDKWDTYLTLLQEDNTEGEALDK-DLVVSSNSSLGHPILADPKSR-a5-b19	Rpb10	Rpb3	17	139	1.8e-07
TAQSGKAVAK-LFTKNHK-a6-b4	Rpb6	Rpb2	62	1207	5.39e-08
SIAKTLTYPETVTPYNIYQLQELVR-MKHGTYDKLEDDGLIAPGTR-a4-b2	Rpb1	Rpb2	378	875	6.24e-16
YSLATGNWGDQKR-LSDIIKANANVR-a12-b6	Rpb2	Rpb1	456	277	1.04e-15
YSLATGNWGDQKR-LSDIIKANANVR-a12-b6	Rpb2	Rpb1	456	277	9.62e-18
LKPEPGMTLR-AKMLDK-a2-b2	Rpb1	Rpb1	709	1204	2.26e-06
KIGMTVMEEFERPVR-TYTDQEKK-a1-b7	Rpb2	Rpb2	854	853	9.87e-06
VSGEDIIIGKTAPIPLDHEELGQR-NTIQAKEVIR-a10-b6	Rpb2	Rpc10	903	36	9.75e-06
KAAPSPIAYVAEIR-DGKLAKPR-a1-b3	Rpb2	Rpb2	213	493	4.06e-08
KAAPSPIAYVAEIR-LISSMQIKLMAR-a1-b8	Rpb2	Rpb2	213	242	1.88e-06
EGLIDTAVKTAETGYIQR-LKEILNVAK-a9-b2	Rpb1	Rpb1	836	1105	7.7e-08
NRLNAVWNVCKTK-IDSSNPKFNDTQR-a11-b7	Rpb1	Rpb1	145	123	2e-13
VYMMEHKIVR-FIFPKGDAR-a7-b5	Rpb1	Rpb1	1294	952	1.91e-08
YSLATGNWGDQKR-DVYKYMQK-a12-b4	Rpb2	Rpb2	456	416	1.56e-07
YSLATGNWGDQKR-PLKSIR-a12-b3	Rpb2	Rpb1	456	329	6.76e-13
LLCYNPLSKQK-KEQEISLR-a9-b1	Rpb10	Rpb3	67	150	1.52e-13
LISSMQIKLMAR-DGKLAKPR-a8-b3	Rpb2	Rpb2	242	493	3.36e-07
KAAPSPIAYVAEIR-LISSMQIKLMAR-a1-b8	Rpb2	Rpb2	213	242	1.86e-06
GKDESDLPEKR-DGKLAKPR-a10-b3	Rpb1	Rpb2	205	493	4.19e-11
VSGEDIIIGKTAPIPLDHEELGQR-MKHGTYDKLEDDGLIAPGTR-a10-b2	Rpb2	Rpb2	903	875	3.9e-18
YSLATGNWGDQKR-DVYKYMQK-a12-b4	Rpb2	Rpb2	456	416	2.13e-09
HGQKGTIGMTYR-IPQIGDKFASR-a4-b7	Rpb2	Rpb2	976	968	9.26e-06
YRDPKNR-KDGLR-a5-b1	Rpb1	Rpb1	134	184	8.38e-07
LKPEPGMTLR-AKMLDKK-a2-b2	Rpb1	Rpb1	709	1204	1.98e-06
LLCYNPLSKQK-KEQEISLR-a9-b1	Rpb10	Rpb3	67	150	1.34e-10
TKMVCDTGLSAGSDNFDLSNPSANMGHGGCGAAQPTIR-IDSSNPKFNDTQR-a2-b7	Rpb1	Rpb1	147	123	3.7e-10
SIAKTLTYPETVTPYNIYQLQELVR-NGPDEHPGAKYIIR-a4-b10	Rpb1	Rpb1	378	409	3.5e-08
LKEILNVAK-DGKLAKPR-a2-b3	Rpb1	Rpb2	1105	493	1.94e-06
SGRPLKSIR-TYTDQEKK-a6-b7	Rpb1	Rpb2	329	853	1.47e-07
NTYQSAMGKQAMGVYLTNYQVR-HGQKGTIGMTYR-a9-b4	Rpb2	Rpb2	764	976	4.53e-09
TKMVCDTGLSAGSDNFDLSNPSANMGHGGCGAAQPTIR-LKIDSSNPKFNDTQR-a2-b9	Rpb1	Rpb1	147	123	1.91e-18
FDPTANPPNYSGEDQVIEKGSNVR-ETNGEIPMTDVMKK-a19-b13	Rpb7	Rpb4	140	56	8.41e-06
KAAPSPIAYVAEIR-DGKLAKPR-a1-b3	Rpb2	Rpb2	213	493	7.26e-06
NISKNSVDFVLTNTSLAVANSLR-CFSCGKVIGDK-a4-b6	Rpb3	Rpb10	14	12	1.02e-10
TDATEIFAIATMKEDYLGVL-LKIVGTR-a13-b2	Rpb7	Rpb7	165	147	8.4e-06
KAAPSPIAYVAEIR-GKDESDLPEKR-a1-b10	Rpb2	Rpb1	213	205	1.77e-09
IDSSNPKFNDTQR-LNAVWNVCKTK-a7-b9	Rpb1	Rpb1	123	145	2.74e-08
LKPEPGMTLR-KLSMSDVAGK-a2-b1	Rpb1	Rpb1	709	1209	8.14e-12
KAAPSPIAYVAEIR-DGKLAKPR-a1-b3	Rpb2	Rpb2	213	493	3.62e-08
HGQKGTIGMTYR-IPQIGDKFASR-a4-b7	Rpb2	Rpb2	976	968	2.5e-08
LKEILNVAK-DGKLAKPR-a2-b3	Rpb1	Rpb2	1105	493	4.26e-06
YSLATGNWGDQKR-DGKLAKPR-a12-b3	Rpb2	Rpb2	456	493	2.69e-06
KAAPSPIAYVAEIR-DGKLAKPR-a1-b3	Rpb2	Rpb2	213	493	3.53e-09
YSLATGNWGDQKR-LSDIIKANANVR-a12-b6	Rpb2	Rpb1	456	277	1.74e-12
VVPGQGFAEFEVKYR-LFTKNHK-a13-b4	Rpb7	Rpb2	74	1207	5.44e-06
NTIQAKEVIR-TQLHAKR-a6-b6	Rpc10	Rpb2	36	923	6.89e-08
NTYQSAMGKQAMGVYLTNYQVR-HGQKGTIGMTYR-a9-b4	Rpb2	Rpb2	764	976	1.77e-11
FIFPKGDAR-SALLKELR-a5-b5	Rpb1	Rpb1	952	1356	2.5e-06
FDPTANPPNYSGEDQVIEKGSNVR-KTVAYFNVFAR-a19-b1	Rpb7	Rpb4	140	57	1.7e-14
HGQKGTIGMTYR-IPQIGDKFASR-a4-b7	Rpb2	Rpb2	976	968	1.49e-06
VYMMEHKIVR-SALLKELR-a7-b5	Rpb1	Rpb1	1294	1356	3.93e-08
FDPTANPPNYSGEDQVIEKGSNVR-KTVAYFNVFAR-a19-b1	Rpb7	Rpb4	140	57	1.16e-16
SIAKTLTYPETVTPYNIYQLQELVR-NGPDEHPGAKYIIR-a4-b10	Rpb1	Rpb1	378	409	8.93e-06
TKMVCDTGLSAGSDNFDLSNPSANMGHGGCGAAQPTIR-IDSSNPKFNDTQR-a2-b7	Rpb1	Rpb1	147	123	4.49e-16
LKEILNVAK-DGKLAKPR-a2-b3	Rpb1	Rpb2	1105	493	1.6e-08
DDDKQSLSNPTDSGMLIENGEIIYGVVDKK-QIVSPQSNKPVMGIVQDTLAGVRK-a29-b9	Rpb1	Rpb1	625	524	1.52e-06
YSLATGNWGDQKR-SGRPLKSIR-a12-b6	Rpb2	Rpb1	456	329	1.38e-12
FDPTANPPNYSGEDQVIEKGSNVR-KTVAYFNVFAR-a19-b1	Rpb7	Rpb4	140	57	1.16e-19
FDPTANPPNYSGEDQVIEKGSNVR-SMSVAKIEFPETMDESGQRPR-a19-b6	Rpb7	Rpb1	140	36	1.02e-11
LKEILNVAK-DGKLAKPR-a2-b3	Rpb1	Rpb2	1105	493	1.58e-07
TKMVCDTGLSAGSDNFDLSNPSANMGHGGCGAAQPTIR-IDSSNPKFNDTQR-a2-b7	Rpb1	Rpb1	147	123	7.81e-11
KAAPSPIAYVAEIR-GKDESDLPEKR-a1-b10	Rpb2	Rpb1	213	205	2.11e-08
VVNYWLLHNGFSIGIGDTIADADTMKEVTR-QMQAGYEVKEELDPAQR-a26-b9	Rpb1	Rpb2	683	707	7.35e-06
STESGIVDQVMVTTNQEGLKFVK-NTIQAKEVIR-a20-b6	Rpb2	Rpc10	951	36	2.51e-09
LKPEPGMTLR-ESFEAKVSR-a2-b6	Rpb1	Rpb1	709	723	2.69e-06
TKMVCDTGLSAGSDNFDLSNPSANMGHGGCGAAQPTIRK-IDSSNPKFNDTQR-a2-b7	Rpb1	Rpb1	147	123	5.49e-09
IDSSNPKFNDTQR-LNAVWNVCKTK-a7-b9	Rpb1	Rpb1	123	145	3.39e-09
YSLATGNWGDQKR-DVYKYMQK-a12-b4	Rpb2	Rpb2	456	416	2.28e-06
YSLATGNWGDQKR-PLKSIR-a12-b3	Rpb2	Rpb1	456	329	6.7e-09
VLFAGYKVPHPLNHNFILR-VTYELDSKSPNAAVVTLEK-a7-b8	Rpb11	Rpb11	61	25	1.29e-17
SNFQYCIECNNMLYPR-NCDYSEIAATSKVYR-a1-b12	Rpb9	Rpb9	2	42	1.88e-18
TKMVCDTGLSAGSDNFDLSNPSANMGHGGCGAAQPTIR-IDSSNPKFNDTQR-a2-b7	Rpb1	Rpb1	147	123	6.33e-10
LKPEPGMTLR-ESFEAKVSR-a2-b6	Rpb1	Rpb1	709	723	4.58e-06
LKEILNVAK-DGKLAKPR-a2-b3	Rpb1	Rpb2	1105	493	2.23e-06
IDSSNPKFNDTQR-LNAVWNVCKTK-a7-b9	Rpb1	Rpb1	123	145	8.45e-10
LKPEPGMTLR-AKMLDKK-a2-b2	Rpb1	Rpb1	709	1204	7.38e-07
FDPTANPPNYSGEDQVIEKGSNVR-KTVAYFNVFAR-a19-b1	Rpb7	Rpb4	140	57	5.57e-13
KAAPSPIAYVAEIR-DGKLAKPR-a1-b3	Rpb2	Rpb2	213	493	4.5e-08
LKPEPGMTLR-KLSMSDVAGK-a2-b1	Rpb1	Rpb1	709	1209	2.09e-15
VLFAGYKVPHPLNHNFILR-VTYELDSKSPNAAVVTLEK-a7-b8	Rpb11	Rpb11	61	25	6.82e-08
SGRPLKSIR-LKGKEGR-a6-b4	Rpb1	Rpb1	329	338	9.55e-06
LKIDSSNPKFNDTQR-NRLNAVWNVCKTK-a9-b11	Rpb1	Rpb1	123	145	8.72e-15
IDSSNPKFNDTQR-LNAVWNVCKTK-a7-b9	Rpb1	Rpb1	123	145	4.34e-12
ALQISMNAPVLVDLEGETDPLQIAMKELAQK-KIPLLVR-a26-b1	Rpb6	Rpb6	113	119	2.58e-10
VLFAGYKVPHPLNHNFILR-VTYELDSKSPNAAVVTLEK-a7-b8	Rpb11	Rpb11	61	25	1.19e-16
NTYQSAMGKQAMGVYLTNYQVR-LKHLVDDKIHAR-a9-b2	Rpb2	Rpb2	764	1085	1.73e-15
GSFINISQMSACVGQQIVEGKR-DGKLAKPR-a21-b3	Rpb1	Rpb2	779	493	3.49e-12
EGLIDTAVKTAETGYIQR-LKEILNVAK-a9-b2	Rpb1	Rpb1	836	1105	8.68e-10
TKMVCDTGLSAGSDNFDLSNPSANMGHGGCGAAQPTIR-IDSSNPKFNDTQR-a2-b7	Rpb1	Rpb1	147	123	3.38e-12
KAAPSPIAYVAEIR-GKDESDLPEKR-a1-b10	Rpb2	Rpb1	213	205	9.38e-14
LKPEPGMTLR-AKMLDK-a2-b2	Rpb1	Rpb1	709	1204	6.08e-08
KAAPSPIAYVAEIR-GKDESDLPEKR-a1-b10	Rpb2	Rpb1	213	205	5.11e-08
EGLIDTAVKTAETGYIQR-LKEILNVAK-a9-b2	Rpb1	Rpb1	836	1105	1.74e-10
DDDKQSLSNPTDSGMLIENGEIIYGVVDKK-QIVSPQSNKPVMGIVQDTLAGVRK-a29-b9	Rpb1	Rpb1	625	524	4.47e-08
LKEILNVAK-DGKLAKPR-a2-b3	Rpb1	Rpb2	1105	493	3.87e-07
TKMVCDTGLSAGSDNFDLSNPSANMGHGGCGAAQPTIR-IDSSNPKFNDTQR-a2-b7	Rpb1	Rpb1	147	123	6.74e-06
TKMVCDTGLSAGSDNFDLSNPSANMGHGGCGAAQPTIRK-IDSSNPKFNDTQR-a2-b7	Rpb1	Rpb1	147	123	2.91e-14
LKIDSSNPKFNDTQR-KAAPSPIAYVAEIR-a9-b1	Rpb1	Rpb2	123	213	1.61e-15
TKMVCDTGLSAGSDNFDLSNPSANMGHGGCGAAQPTIR-LKIDSSNPKFNDTQR-a2-b9	Rpb1	Rpb1	147	123	5.74e-17
NISKNSVDFVLTNTSLAVANSLR-SKNADWEEPPR-a4-b2	Rpb3	Rpb3	14	206	1.18e-15
LKPEPGMTLR-ESFEAKVSR-a2-b6	Rpb1	Rpb1	709	723	5.82e-06
VSGEDIIIGKTAPIPLDHEELGQR-STESGIVDQVMVTTNQEGLKFVK-a10-b20	Rpb2	Rpb2	903	951	7.08e-10
TKMVCDTGLSAGSDNFDLSNPSANMGHGGCGAAQPTIR-IDSSNPKFNDTQR-a2-b7	Rpb1	Rpb1	147	123	1.3e-10
TKMVCDTGLSAGSDNFDLSNPSANMGHGGCGAAQPTIR-IDSSNPKFNDTQR-a2-b7	Rpb1	Rpb1	147	123	1.26e-12
YSLATGNWGDQKR-KMTR-a12-b1	Rpb2	Rpb2	456	409	4.42e-07
TKMVCDTGLSAGSDNFDLSNPSANMGHGGCGAAQPTIR-IDSSNPKFNDTQR-a2-b7	Rpb1	Rpb1	147	123	3.84e-11
LKIDSSNPKFNDTQR-LNAVWNVCKTK-a9-b9	Rpb1	Rpb1	123	145	2.53e-10
TKMVCDTGLSAGSDNFDLSNPSANMGHGGCGAAQPTIR-IDSSNPKFNDTQR-a2-b7	Rpb1	Rpb1	147	123	2.94e-12
TKMVCDTGLSAGSDNFDLSNPSANMGHGGCGAAQPTIR-LKIDSSNPKFNDTQR-a2-b9	Rpb1	Rpb1	147	123	2.61e-16
LKPEPGMTLR-AKMLDKK-a2-b2	Rpb1	Rpb1	709	1204	2.7e-06
EGLIDTAVKTAETGYIQR-HGQKGTIGMTYR-a9-b4	Rpb1	Rpb2	836	976	4.34e-09
TKMVCDTGLSAGSDNFDLSNPSANMGHGGCGAAQPTIR-IDSSNPKFNDTQR-a2-b7	Rpb1	Rpb1	147	123	1.24e-08
YSLATGNWGDQKR-SGRPLKSIR-a12-b6	Rpb2	Rpb1	456	329	1.4e-07
LISSMQIKLMAR-DGKLAKPR-a8-b3	Rpb2	Rpb2	242	493	6.31e-11
TKMVCDTGLSAGSDNFDLSNPSANMGHGGCGAAQPTIR-LKIDSSNPKFNDTQR-a2-b9	Rpb1	Rpb1	147	123	1.17e-08
SIAKTLTYPETVTPYNIYQLQELVR-NGPDEHPGAKYIIR-a4-b10	Rpb1	Rpb1	378	409	5.09e-07
YSLATGNWGDQKR-PLKSIR-a12-b3	Rpb2	Rpb1	456	329	4.08e-09
KAAPSPIAYVAEIR-LISSMQIKLMAR-a1-b8	Rpb2	Rpb2	213	242	4.15e-06
LKIDSSNPKFNDTQR-LNAVWNVCKTK-a9-b9	Rpb1	Rpb1	123	145	7.83e-08
TKMVCDTGLSAGSDNFDLSNPSANMGHGGCGAAQPTIR-LKIDSSNPKFNDTQR-a2-b9	Rpb1	Rpb1	147	123	2.24e-18
KAAPSPIAYVAEIR-LISSMQIKLMAR-a1-b8	Rpb2	Rpb2	213	242	1.67e-08
KAAPSPIAYVAEIR-GKDESDLPEKR-a1-b10	Rpb2	Rpb1	213	205	4.2e-06
DIALDYIGKR-DESDLPEKR-a9-b8	Rpb2	Rpb1	322	205	8.03e-06
SIAKTLTYPETVTPYNIYQLQELVR-NGPDEHPGAKYIIR-a4-b10	Rpb1	Rpb1	378	409	2.06e-07
FHKFER-LKIVGTR-a3-b2	Rpb4	Rpb7	87	147	1.94e-08
TKMVCDTGLSAGSDNFDLSNPSANMGHGGCGAAQPTIR-LKIDSSNPKFNDTQR-a2-b9	Rpb1	Rpb1	147	123	3.43e-10
SAANIVQVFKK-DGKLAKPR-a10-b3	Rpb2	Rpb2	212	493	3.18e-06
DVYKYMQK-KMTR-a4-b1	Rpb2	Rpb2	416	409	3.14e-06
KAAPSPIAYVAEIR-DGKLAKPR-a1-b3	Rpb2	Rpb2	213	493	2.14e-10
IDSSNPKFNDTQR-LNAVWNVCKTK-a7-b9	Rpb1	Rpb1	123	145	8.26e-12
KAAPSPIAYVAEIR-GKDESDLPEKR-a1-b10	Rpb2	Rpb1	213	205	1.26e-10
KAAPSPIAYVAEIR-DGKLAKPR-a1-b3	Rpb2	Rpb2	213	493	1.36e-10
NTYQSAMGKQAMGVYLTNYQVR-LKHLVDDKIHAR-a9-b2	Rpb2	Rpb2	764	1085	6.77e-17
YSLATGNWGDQKR-LSDIIKANANVR-a12-b6	Rpb2	Rpb1	456	277	2.82e-14
FKTAEATYACER-LKIVGTR-a2-b2	Rpb4	Rpb7	69	147	3.12e-08
DVYKYMQK-KMTR-a4-b1	Rpb2	Rpb2	416	409	4.98e-06
TKMVCDTGLSAGSDNFDLSNPSANMGHGGCGAAQPTIR-IDSSNPKFNDTQR-a2-b7	Rpb1	Rpb1	147	123	2.48e-08
TKMVCDTGLSAGSDNFDLSNPSANMGHGGCGAAQPTIR-IDSSNPKFNDTQR-a2-b7	Rpb1	Rpb1	147	123	3.51e-10
KAAPSPIAYVAEIR-GKDESDLPEKR-a1-b10	Rpb2	Rpb1	213	205	6.71e-08
IDSSNPKFNDTQR-KAAPSPIAYVAEIR-a7-b1	Rpb1	Rpb2	123	213	3.8e-10
IDSSNPKFNDTQR-DIALDYIGKR-a7-b9	Rpb1	Rpb2	123	322	2.46e-16
TKMVCDTGLSAGSDNFDLSNPSANMGHGGCGAAQPTIR-IDSSNPKFNDTQR-a2-b7	Rpb1	Rpb1	147	123	5.13e-07
EGLIDTAVKTAETGYIQR-LKEILNVAK-a9-b2	Rpb1	Rpb1	836	1105	1.17e-07
NTYQSAMGKQAMGVYLTNYQVR-LKHLVDDKIHAR-a9-b2	Rpb2	Rpb2	764	1085	2.64e-17
TKMVCDTGLSAGSDNFDLSNPSANMGHGGCGAAQPTIR-LKIDSSNPKFNDTQR-a2-b9	Rpb1	Rpb1	147	123	1.02e-12
YSLATGNWGDQKR-KDGLR-a12-b1	Rpb2	Rpb1	456	184	3.88e-06
LSDIIKANANVR-DVYKYMQK-a6-b4	Rpb1	Rpb2	277	416	1.36e-06
LKEILNVAK-DGKLAKPR-a2-b3	Rpb1	Rpb2	1105	493	5.76e-08
KAAPSPIAYVAEIR-DGKLAKPR-a1-b3	Rpb2	Rpb2	213	493	3e-09
NISKNSVDFVLTNTSLAVANSLR-SKNADWEEPPR-a4-b2	Rpb3	Rpb3	14	206	1.17e-10
FKTAEATYACER-LKIVGTR-a2-b2	Rpb4	Rpb7	69	147	3.69e-06
KAAPSPIAYVAEIR-DGKLAKPR-a1-b3	Rpb2	Rpb2	213	493	1.78e-07
YSLATGNWGDQKR-DVYKYMQK-a12-b4	Rpb2	Rpb2	456	416	1.57e-06
KAAPSPIAYVAEIR-DGKLAKPR-a1-b3	Rpb2	Rpb2	213	493	9.73e-12
LKPEPGMTLR-AKMLDKK-a2-b2	Rpb1	Rpb1	709	1204	3.84e-07
LKPEPGMTLR-ESFEAKVSR-a2-b6	Rpb1	Rpb1	709	723	8.43e-06
LKIDSSNPKFNDTQR-NRLNAVWNVCKTK-a9-b11	Rpb1	Rpb1	123	145	2.21e-11
TKMVCDTGLSAGSDNFDLSNPSANMGHGGCGAAQPTIR-LKIDSSNPKFNDTQR-a2-b9	Rpb1	Rpb1	147	123	1.24e-10
NTYQSAMGKQAMGVYLTNYQVR-LKHLVDDKIHAR-a9-b2	Rpb2	Rpb2	764	1085	1.14e-20
TKMVCDTGLSAGSDNFDLSNPSANMGHGGCGAAQPTIR-IDSSNPKFNDTQR-a2-b7	Rpb1	Rpb1	147	123	1.61e-08
LKIDSSNPKFNDTQR-KAAPSPIAYVAEIR-a9-b1	Rpb1	Rpb2	123	213	1.13e-13
FDPTANPPNYSGEDQVIEKGSNVR-KTVAYFNVFAR-a19-b1	Rpb7	Rpb4	140	57	5.97e-19
EGLIDTAVKTAETGYIQR-LKEILNVAK-a9-b2	Rpb1	Rpb1	836	1105	1.18e-06
YELIELMGLPKVTYELDSK-VQTVEDCSPKQVIVDAAK-a11-b10	Rpb11	Rpb11	17	83	1.53e-09
LKPEPGMTLR-AKMLDKK-a2-b2	Rpb1	Rpb1	709	1204	1.64e-06
TKMVCDTGLSAGSDNFDLSNPSANMGHGGCGAAQPTIR-IDSSNPKFNDTQR-a2-b7	Rpb1	Rpb1	147	123	1.13e-07
TKMVCDTGLSAGSDNFDLSNPSANMGHGGCGAAQPTIR-IDSSNPKFNDTQR-a2-b7	Rpb1	Rpb1	147	123	3.6e-12
SIAKTLTYPETVTPYNIYQLQELVR-NGPDEHPGAKYIIR-a4-b10	Rpb1	Rpb1	378	409	6.88e-06
KAAPSPIAYVAEIR-DGKLAKPR-a1-b3	Rpb2	Rpb2	213	493	4.72e-11
KIGMTVMEEFERPVR-NTIQAKEVIR-a1-b6	Rpb2	Rpc10	854	36	1.6e-08
TKMVCDTGLSAGSDNFDLSNPSANMGHGGCGAAQPTIR-IDSSNPKFNDTQR-a2-b7	Rpb1	Rpb1	147	123	7.45e-12
LKIDSSNPKFNDTQR-KAAPSPIAYVAEIR-a9-b1	Rpb1	Rpb2	123	213	1.43e-08
FDPTANPPNYSGEDQVIEKGSNVR-KTVAYFNVFAR-a19-b1	Rpb7	Rpb4	140	57	2.58e-15
FKTAEATYACER-FHKFER-a2-b3	Rpb4	Rpb4	69	87	5.79e-07
CSVELFLNAKCTGEGTMEIYAR-KEQEISLR-a10-b1	Rpb3	Rpb3	108	150	1.75e-10
IDSSNPKFNDTQR-LNAVWNVCKTK-a7-b9	Rpb1	Rpb1	123	145	4.79e-14
KAAPSPIAYVAEIR-DGKLAKPR-a1-b3	Rpb2	Rpb2	213	493	4.4e-09
LKPEPGMTLR-ESFEAKVSR-a2-b6	Rpb1	Rpb1	709	723	1.29e-06
YSLATGNWGDQKR-GKDESDLPEKR-a12-b10	Rpb2	Rpb1	456	205	3.16e-07
NRLNAVWNVCKTK-IDSSNPKFNDTQR-a11-b7	Rpb1	Rpb1	145	123	9.92e-13
KIGMTVMEEFERPVR-NTIQAKEVIR-a1-b6	Rpb2	Rpc10	854	36	7.13e-08
YSLATGNWGDQKR-KDGLR-a12-b1	Rpb2	Rpb1	456	184	4.45e-07
LKPEPGMTLR-ESFEAKVSR-a2-b6	Rpb1	Rpb1	709	723	6.28e-08
LKPEPGMTLR-AKMLDKK-a2-b2	Rpb1	Rpb1	709	1204	3.47e-07
VYMMEHKIVR-SALLKELR-a7-b5	Rpb1	Rpb1	1294	1356	2.82e-08
KIGMTVMEEFERPVR-NTIQAKEVIR-a1-b6	Rpb2	Rpc10	854	36	9.45e-07
TKMVCDTGLSAGSDNFDLSNPSANMGHGGCGAAQPTIR-IDSSNPKFNDTQR-a2-b7	Rpb1	Rpb1	147	123	5.47e-10
SIAKTLTYPETVTPYNIYQLQELVR-VSGEDIIIGKTAPIPLDHEELGQR-a4-b10	Rpb1	Rpb2	378	903	5.85e-13
SGRPLKSIR-TYTDQEKK-a6-b7	Rpb1	Rpb2	329	853	2.14e-07
SIAKTLTYPETVTPYNIYQLQELVR-NGPDEHPGAKYIIR-a4-b10	Rpb1	Rpb1	378	409	3.43e-11
LKGKEGR-GNLMGKR-a4-b6	Rpb1	Rpb1	338	349	4.84e-06
STESGIVDQVMVTTNQEGLKFVK-NTIQAKEVIR-a20-b6	Rpb2	Rpc10	951	36	6.13e-06
FDPTANPPNYSGEDQVIEKGSNVR-KTVAYFNVFAR-a19-b1	Rpb7	Rpb4	140	57	2.7e-13
TVGASQGGLVHTIWKEK-GPEICKGFFNGIQR-a15-b6	Rpb1	Rpb1	641	649	1.93e-06
FIFPKGDAR-SALLKELR-a5-b5	Rpb1	Rpb1	952	1356	2.46e-09
DLFTIWSEDNADKLIIR-NCDYSEIAATSKVYR-a13-b12	Rpb1	Rpb9	1238	42	3.74e-06
LKPEPGMTLR-KLSMSDVAGK-a2-b1	Rpb1	Rpb1	709	1209	8.43e-13
DGKLAKPR-KDGLR-a3-b1	Rpb2	Rpb1	493	184	6.98e-06
LKPEPGMTLR-ESFEAKVSR-a2-b6	Rpb1	Rpb1	709	723	5.12e-07
KAAPSPIAYVAEIR-DGKLAKPR-a1-b3	Rpb2	Rpb2	213	493	2.84e-07
KAAPSPIAYVAEIR-GKDESDLPEKR-a1-b10	Rpb2	Rpb1	213	205	1.13e-10
YSLATGNWGDQKR-KMTR-a12-b1	Rpb2	Rpb2	456	409	4.74e-07
TKMVCDTGLSAGSDNFDLSNPSANMGHGGCGAAQPTIR-IDSSNPKFNDTQR-a2-b7	Rpb1	Rpb1	147	123	2.15e-12
YSLATGNWGDQKR-LSDIIKANANVR-a12-b6	Rpb2	Rpb1	456	277	3.33e-15
KAAPSPIAYVAEIR-DGKLAKPR-a1-b3	Rpb2	Rpb2	213	493	2.24e-09
DDDKQSLSNPTDSGMLIENGEIIYGVVDKK-QIVSPQSNKPVMGIVQDTLAGVR-a29-b9	Rpb1	Rpb1	625	524	4.23e-08
LKIDSSNPKFNDTQR-KAAPSPIAYVAEIR-a9-b1	Rpb1	Rpb2	123	213	1.07e-10
FDPTANPPNYSGEDQVIEKGSNVR-KTVAYFNVFAR-a19-b1	Rpb7	Rpb4	140	57	1.75e-11
LKPEPGMTLR-KLSMSDVAGK-a2-b1	Rpb1	Rpb1	709	1209	4.19e-11
YSLATGNWGDQKR-KDGLR-a12-b1	Rpb2	Rpb1	456	184	4.99e-08
NTYQSAMGKQAMGVYLTNYQVR-LKHLVDDKIHAR-a9-b2	Rpb2	Rpb2	764	1085	1.53e-19
IDSSNPKFNDTQR-KAAPSPIAYVAEIR-a7-b1	Rpb1	Rpb2	123	213	1.37e-09
WDTYLTLLQEDNTEGEALDKLGLQR-DLVVSSNSSLGHPILADPKSR-a20-b19	Rpb10	Rpb3	37	139	4.28e-11
TKMVCDTGLSAGSDNFDLSNPSANMGHGGCGAAQPTIR-LKIDSSNPKFNDTQR-a2-b9	Rpb1	Rpb1	147	123	2.4e-10
IDSSNPKFNDTQR-LNAVWNVCKTK-a7-b9	Rpb1	Rpb1	123	145	2.43e-07
NGPDEHPGAKYIIR-MKHGTYDK-a10-b2	Rpb1	Rpb2	409	875	3.22e-10
EGLIDTAVKTAETGYIQR-LKEILNVAK-a9-b2	Rpb1	Rpb1	836	1105	5.29e-07
FIFPKGDAR-SALLKELR-a5-b5	Rpb1	Rpb1	952	1356	2.42e-07
TKMVCDTGLSAGSDNFDLSNPSANMGHGGCGAAQPTIRK-IDSSNPKFNDTQR-a2-b7	Rpb1	Rpb1	147	123	5.78e-07
NTYQSAMGKQAMGVYLTNYQVR-HGQKGTIGMTYR-a9-b4	Rpb2	Rpb2	764	976	2.27e-06
FDPTANPPNYSGEDQVIEKGSNVR-KTVAYFNVFAR-a19-b1	Rpb7	Rpb4	140	57	1.32e-18
FDPTANPPNYSGEDQVIEKGSNVR-KTVAYFNVFAR-a19-b1	Rpb7	Rpb4	140	57	1.32e-16
FDPTANPPNYSGEDQVIEKGSNVR-LKIVGTR-a19-b2	Rpb7	Rpb7	140	147	2.37e-08
TKMVCDTGLSAGSDNFDLSNPSANMGHGGCGAAQPTIR-IDSSNPKFNDTQR-a2-b7	Rpb1	Rpb1	147	123	2.03e-08
LKEILNVAK-DGKLAKPR-a2-b3	Rpb1	Rpb2	1105	493	1.38e-06
FDPTANPPNYSGEDQVIEKGSNVR-KTVAYFNVFAR-a19-b1	Rpb7	Rpb4	140	57	3.89e-08
KAAPSPIAYVAEIR-DGKLAKPR-a1-b3	Rpb2	Rpb2	213	493	5.93e-07
NGPDEHPGAKYIIR-GNLMGKR-a10-b6	Rpb1	Rpb1	409	349	5.96e-06
SIAKTLTYPETVTPYNIYQLQELVR-NGPDEHPGAKYIIR-a4-b10	Rpb1	Rpb1	378	409	6.53e-08
TKMVCDTGLSAGSDNFDLSNPSANMGHGGCGAAQPTIR-IDSSNPKFNDTQR-a2-b7	Rpb1	Rpb1	147	123	4.29e-08
LKPEPGMTLR-KLSMSDVAGK-a2-b1	Rpb1	Rpb1	709	1209	7.13e-06
DVYKYMQK-KMTR-a4-b1	Rpb2	Rpb2	416	409	3.2e-07
NISKNSVDFVLTNTSLAVANSLR-SKNADWEEPPR-a4-b2	Rpb3	Rpb3	14	206	1.34e-12
STESGIVDQVMVTTNQEGLKFVK-NTIQAKEVIR-a20-b6	Rpb2	Rpc10	951	36	1.59e-06
YSLATGNWGDQKR-DVYKYMQK-a12-b4	Rpb2	Rpb2	456	416	3.83e-10
YSLATGNWGDQKR-DGKLAKPR-a12-b3	Rpb2	Rpb2	456	493	2e-10
LKEILNVAK-DGKLAKPR-a2-b3	Rpb1	Rpb2	1105	493	3.84e-08
FDPTANPPNYSGEDQVIEKGSNVR-KTVAYFNVFAR-a19-b1	Rpb7	Rpb4	140	57	5.14e-18
HGQKGTIGMTYR-IPQIGDKFASR-a4-b7	Rpb2	Rpb2	976	968	7.23e-07
DDDKQSLSNPTDSGMLIENGEIIYGVVDKK-QIVSPQSNKPVMGIVQDTLAGVRK-a29-b9	Rpb1	Rpb1	625	524	6.6e-07
NRLNAVWNVCKTK-IDSSNPKFNDTQR-a11-b7	Rpb1	Rpb1	145	123	5.81e-13
YSLATGNWGDQKR-DGKLAKPR-a12-b3	Rpb2	Rpb2	456	493	2.39e-12
VLFAGYKVPHPLNHNFILR-VTYELDSKSPNAAVVTLEK-a7-b8	Rpb11	Rpb11	61	25	3.25e-13
DVYKYMQK-KMTR-a4-b1	Rpb2	Rpb2	416	409	8.83e-06
VLFAGYKVPHPLNHNFILR-VTYELDSKSPNAAVVTLEK-a7-b8	Rpb11	Rpb11	61	25	3.58e-13
KAAPSPIAYVAEIR-DGKLAKPR-a1-b3	Rpb2	Rpb2	213	493	2.46e-07
DVYKYMQK-KMTR-a4-b1	Rpb2	Rpb2	416	409	1.57e-06
KAAPSPIAYVAEIR-DGKLAKPR-a1-b3	Rpb2	Rpb2	213	493	1.44e-11
VYMMEHKIVR-FIFPKGDAR-a7-b5	Rpb1	Rpb1	1294	952	8.99e-10
VYMMEHKIVR-SALLKELR-a7-b5	Rpb1	Rpb1	1294	1356	2.85e-06
SIAKTLTYPETVTPYNIYQLQELVR-NGPDEHPGAKYIIR-a4-b10	Rpb1	Rpb1	378	409	3e-06
TKMVCDTGLSAGSDNFDLSNPSANMGHGGCGAAQPTIR-LKIDSSNPKFNDTQR-a2-b9	Rpb1	Rpb1	147	123	1.83e-06
KAAPSPIAYVAEIR-DGKLAKPR-a1-b3	Rpb2	Rpb2	213	493	5.72e-06
KAAPSPIAYVAEIR-DGKLAKPR-a1-b3	Rpb2	Rpb2	213	493	2.01e-08
YSLATGNWGDQKR-PLKSIR-a12-b3	Rpb2	Rpb1	456	329	3.4e-10
LKPEPGMTLR-KLSMSDVAGK-a2-b1	Rpb1	Rpb1	709	1209	1.28e-06
YSLATGNWGDQKR-PLKSIR-a12-b3	Rpb2	Rpb1	456	329	9.31e-07
SGRPLKSIR-TYTDQEKK-a6-b7	Rpb1	Rpb2	329	853	2.36e-11
EGLIDTAVKTAETGYIQR-LKEILNVAK-a9-b2	Rpb1	Rpb1	836	1105	1.24e-07
EGLIDTAVKTAETGYIQR-LKEILNVAK-a9-b2	Rpb1	Rpb1	836	1105	9.77e-08
FDPTANPPNYSGEDQVIEKGSNVR-SMSVAKIEFPETMDESGQRPR-a19-b6	Rpb7	Rpb1	140	36	7.93e-08
SIAKTLTYPETVTPYNIYQLQELVR-MKHGTYDKLEDDGLIAPGTR-a4-b2	Rpb1	Rpb2	378	875	1.84e-14
KAAPSPIAYVAEIR-DGKLAKPR-a1-b3	Rpb2	Rpb2	213	493	1.05e-09
TKMVCDTGLSAGSDNFDLSNPSANMGHGGCGAAQPTIR-IDSSNPKFNDTQR-a2-b7	Rpb1	Rpb1	147	123	7.36e-08
SGRPLKSIR-TYTDQEKK-a6-b7	Rpb1	Rpb2	329	853	1.73e-08
LKPEPGMTLR-ESFEAKVSR-a2-b6	Rpb1	Rpb1	709	723	1.04e-07
TKMVCDTGLSAGSDNFDLSNPSANMGHGGCGAAQPTIR-LKIDSSNPKFNDTQR-a2-b9	Rpb1	Rpb1	147	123	1.59e-10
LKIDSSNPKFNDTQR-NRLNAVWNVCKTK-a9-b11	Rpb1	Rpb1	123	145	1.15e-06
TKMVCDTGLSAGSDNFDLSNPSANMGHGGCGAAQPTIRK-IDSSNPKFNDTQR-a2-b7	Rpb1	Rpb1	147	123	2.12e-06
GNLMGKR-PLKSIR-a6-b3	Rpb1	Rpb1	349	329	2.17e-07
KAAPSPIAYVAEIR-DGKLAKPR-a1-b3	Rpb2	Rpb2	213	493	3.49e-07
YSLATGNWGDQKR-GKDESDLPEKR-a12-b10	Rpb2	Rpb1	456	205	7.77e-10
TKMVCDTGLSAGSDNFDLSNPSANMGHGGCGAAQPTIR-LKIDSSNPKFNDTQR-a2-b9	Rpb1	Rpb1	147	123	1.47e-10
LKPEPGMTLR-AKMLDKK-a2-b2	Rpb1	Rpb1	709	1204	3.17e-06
SIAKTLTYPETVTPYNIYQLQELVR-NGPDEHPGAKYIIR-a4-b10	Rpb1	Rpb1	378	409	8.24e-06
YSLATGNWGDQKR-LSDIIKANANVR-a12-b6	Rpb2	Rpb1	456	277	6.57e-06
TDATEIFAIATMKEDYLGVL-LKIVGTR-a13-b2	Rpb7	Rpb7	165	147	3.38e-07
LKPEPGMTLR-AKMLDK-a2-b2	Rpb1	Rpb1	709	1204	3.4e-07
STRIPQIGDKFASR-LKHLVDDKIHAR-a10-b2	Rpb2	Rpb2	968	1085	1.94e-09
VYMMEHKIVR-SALLKELR-a7-b5	Rpb1	Rpb1	1294	1356	2.44e-10
KAAPSPIAYVAEIR-GKDESDLPEKR-a1-b10	Rpb2	Rpb1	213	205	8.32e-12
LKIDSSNPKFNDTQR-KAAPSPIAYVAEIR-a9-b1	Rpb1	Rpb2	123	213	4.25e-17
TKMVCDTGLSAGSDNFDLSNPSANMGHGGCGAAQPTIRK-IDSSNPKFNDTQR-a2-b7	Rpb1	Rpb1	147	123	2.33e-11
TKMVCDTGLSAGSDNFDLSNPSANMGHGGCGAAQPTIR-IDSSNPKFNDTQR-a2-b7	Rpb1	Rpb1	147	123	1.07e-09
LKIDSSNPKFNDTQR-LNAVWNVCKTK-a9-b9	Rpb1	Rpb1	123	145	9.81e-06
SPNAAVVTLEKEDHTLANMLANQLLSDER-YELIELMGLPKVTYELDSK-a11-b11	Rpb11	Rpb11	36	17	7.26e-10
LKIDSSNPKFNDTQR-KAAPSPIAYVAEIR-a9-b1	Rpb1	Rpb2	123	213	6.27e-07
VYMMEHKIVR-SALLKELR-a7-b5	Rpb1	Rpb1	1294	1356	5.57e-06
DGKLAKPR-KDGLR-a3-b1	Rpb2	Rpb1	493	184	7.91e-08
TKMVCDTGLSAGSDNFDLSNPSANMGHGGCGAAQPTIR-LKIDSSNPKFNDTQR-a2-b9	Rpb1	Rpb1	147	123	2.36e-10
WDTYLTLLQEDNTEGEALDKLGLQR-DLVVSSNSSLGHPILADPKSR-a20-b19	Rpb10	Rpb3	37	139	2.64e-08
NTYQSAMGKQAMGVYLTNYQVR-LKHLVDDKIHAR-a9-b2	Rpb2	Rpb2	764	1085	6.58e-13
VSGEDIIIGKTAPIPLDHEELGQR-MKHGTYDKLEDDGLIAPGTR-a10-b2	Rpb2	Rpb2	903	875	8.03e-14
VSGEDIIIGKTAPIPLDHEELGQR-MKHGTYDK-a10-b2	Rpb2	Rpb2	903	875	2.53e-06
TKMVCDTGLSAGSDNFDLSNPSANMGHGGCGAAQPTIR-LKIDSSNPKFNDTQR-a2-b9	Rpb1	Rpb1	147	123	7.59e-12
QMVAAGSKGSFINISQMSACVGQQIVEGK-QIVSPQSNKPVMGIVQDTLAGVRK-a8-b9	Rpb1	Rpb1	758	524	6.96e-08
YSLATGNWGDQKR-DVYKYMQK-a12-b4	Rpb2	Rpb2	456	416	1.83e-06
NTYQSAMGKQAMGVYLTNYQVR-HGQKGTIGMTYR-a9-b4	Rpb2	Rpb2	764	976	2.72e-07
IDSSNPKFNDTQR-KAAPSPIAYVAEIR-a7-b1	Rpb1	Rpb2	123	213	5.66e-13
DDDKQSLSNPTDSGMLIENGEIIYGVVDKK-QIVSPQSNKPVMGIVQDTLAGVR-a29-b9	Rpb1	Rpb1	625	524	5.45e-06
TKMVCDTGLSAGSDNFDLSNPSANMGHGGCGAAQPTIR-IDSSNPKFNDTQR-a2-b7	Rpb1	Rpb1	147	123	3.58e-09
FDPTANPPNYSGEDQVIEKGSNVR-KTVAYFNVFAR-a19-b1	Rpb7	Rpb4	140	57	7.85e-07
NTYQSAMGKQAMGVYLTNYQVR-IPQIGDKFASR-a9-b7	Rpb2	Rpb2	764	968	1.53e-07
EGLIDTAVKTAETGYIQR-LKEILNVAK-a9-b2	Rpb1	Rpb1	836	1105	2.9e-08
TKMVCDTGLSAGSDNFDLSNPSANMGHGGCGAAQPTIR-IDSSNPKFNDTQR-a2-b7	Rpb1	Rpb1	147	123	3.97e-13
KAAPSPIAYVAEIR-LISSMQIKLMAR-a1-b8	Rpb2	Rpb2	213	242	2.49e-06
STESGIVDQVMVTTNQEGLKFVK-NTIQAKEVIR-a20-b6	Rpb2	Rpc10	951	36	9.37e-08
LKPEPGMTLR-ESFEAKVSR-a2-b6	Rpb1	Rpb1	709	723	7.32e-10
KAAPSPIAYVAEIR-DGKLAKPR-a1-b3	Rpb2	Rpb2	213	493	7.67e-07
TKMVCDTGLSAGSDNFDLSNPSANMGHGGCGAAQPTIR-IDSSNPKFNDTQR-a2-b7	Rpb1	Rpb1	147	123	4.76e-13
LLCYNPLSKQK-KEQEISLR-a9-b1	Rpb10	Rpb3	67	150	4.99e-13
LKPEPGMTLR-ESFEAKVSR-a2-b6	Rpb1	Rpb1	709	723	3.24e-07
GKDESDLPEKR-DGKLAKPR-a10-b3	Rpb1	Rpb2	205	493	6.72e-09
KAAPSPIAYVAEIR-GKDESDLPEKR-a1-b10	Rpb2	Rpb1	213	205	1.32e-10
NTYQSAMGKQAMGVYLTNYQVR-HGQKGTIGMTYR-a9-b4	Rpb2	Rpb2	764	976	7.91e-06
YSLATGNWGDQKR-DGKLAKPR-a12-b3	Rpb2	Rpb2	456	493	1.72e-07
TKMVCDTGLSAGSDNFDLSNPSANMGHGGCGAAQPTIR-LKIDSSNPKFNDTQR-a2-b9	Rpb1	Rpb1	147	123	1.03e-06
ALQISMNAPVLVDLEGETDPLQIAMKELAQK-KIPLLVR-a26-b1	Rpb6	Rpb6	113	119	3.27e-09
LKEILNVAK-DGKLAKPR-a2-b3	Rpb1	Rpb2	1105	493	8.05e-07
SIAKTLTYPETVTPYNIYQLQELVR-MKHGTYDKLEDDGLIAPGTR-a4-b2	Rpb1	Rpb2	378	875	2.09e-13
KIGMTVMEEFERPVR-NTIQAKEVIR-a1-b6	Rpb2	Rpc10	854	36	9.68e-09
NTYQSAMGKQAMGVYLTNYQVR-LKHLVDDKIHAR-a9-b2	Rpb2	Rpb2	764	1085	3.81e-06
NRLNAVWNVCKTK-IDSSNPKFNDTQR-a11-b7	Rpb1	Rpb1	145	123	5.4e-10
HGQKGTIGMTYR-IPQIGDKFASR-a4-b7	Rpb2	Rpb2	976	968	1.32e-08
STESGIVDQVMVTTNQEGLKFVK-NTIQAKEVIR-a20-b6	Rpb2	Rpc10	951	36	1.82e-07
FDPTANPPNYSGEDQVIEKGSNVR-ETNGEIPMTDVMKK-a19-b13	Rpb7	Rpb4	140	56	2.47e-06
LLCYNPLSKQK-KEQEISLR-a9-b1	Rpb10	Rpb3	67	150	3.64e-13
DGLRLWGSWKR-GKDESDLPEKR-a10-b10	Rpb1	Rpb1	194	205	1.08e-06
FDPTANPPNYSGEDQVIEKGSNVR-KTVAYFNVFAR-a19-b1	Rpb7	Rpb4	140	57	2.85e-22
YSLATGNWGDQKR-LSDIIKANANVR-a12-b6	Rpb2	Rpb1	456	277	7.64e-10
WDTYLTLLQEDNTEGEALDKLGLQR-DLVVSSNSSLGHPILADPKSR-a20-b19	Rpb10	Rpb3	37	139	3.11e-10
YSLATGNWGDQKR-DGKLAKPR-a12-b3	Rpb2	Rpb2	456	493	8.26e-07
STRIPQIGDKFASR-LKHLVDDKIHAR-a10-b2	Rpb2	Rpb2	968	1085	2.58e-07
VLFAGYKVPHPLNHNFILR-VTYELDSKSPNAAVVTLEK-a7-b8	Rpb11	Rpb11	61	25	8.4e-14
LKEILNVAK-DGKLAKPR-a2-b3	Rpb1	Rpb2	1105	493	6.08e-06
DDDKQSLSNPTDSGMLIENGEIIYGVVDKK-QIVSPQSNKPVMGIVQDTLAGVRK-a29-b9	Rpb1	Rpb1	625	524	2.03e-07
KAAPSPIAYVAEIR-DGKLAKPR-a1-b3	Rpb2	Rpb2	213	493	3.91e-11
EGLIDTAVKTAETGYIQRR-LKEILNVAK-a9-b2	Rpb1	Rpb1	836	1105	8.72e-08
LLCYNPLSKQK-KEQEISLR-a9-b1	Rpb10	Rpb3	67	150	1.87e-12
TKMVCDTGLSAGSDNFDLSNPSANMGHGGCGAAQPTIR-LKIDSSNPKFNDTQR-a2-b9	Rpb1	Rpb1	147	123	4.05e-10
KAAPSPIAYVAEIR-DGKLAKPR-a1-b3	Rpb2	Rpb2	213	493	1e-09
LKPEPGMTLR-ESFEAKVSR-a2-b6	Rpb1	Rpb1	709	723	1.67e-06
SNFQYCIECNNMLYPR-NCDYSEIAATSKVYR-a1-b12	Rpb9	Rpb9	2	42	5.13e-07
LKPEPGMTLR-ESFEAKVSR-a2-b6	Rpb1	Rpb1	709	723	1.65e-06
KAAPSPIAYVAEIR-DGKLAKPR-a1-b3	Rpb2	Rpb2	213	493	1.18e-08
KIGMTVMEEFERPVR-NTIQAKEVIR-a1-b6	Rpb2	Rpc10	854	36	8.32e-08
KAAPSPIAYVAEIR-DGKLAKPR-a1-b3	Rpb2	Rpb2	213	493	2.93e-06
TKMVCDTGLSAGSDNFDLSNPSANMGHGGCGAAQPTIR-LKIDSSNPKFNDTQR-a2-b9	Rpb1	Rpb1	147	123	6.67e-16
LKPEPGMTLR-ESFEAKVSR-a2-b6	Rpb1	Rpb1	709	723	1.13e-08
YSLATGNWGDQKR-KMTR-a12-b1	Rpb2	Rpb2	456	409	3e-06
WDTYLTLLQEDNTEGEALDKLGLQR-DLVVSSNSSLGHPILADPKSR-a20-b19	Rpb10	Rpb3	37	139	1.02e-11
LKPEPGMTLR-ESFEAKVSR-a2-b6	Rpb1	Rpb1	709	723	5.56e-07
KAAPSPIAYVAEIR-DGKLAKPR-a1-b3	Rpb2	Rpb2	213	493	2.25e-11
DESDLPEKR-LWGSWKR-a8-b6	Rpb1	Rpb1	205	194	3.57e-08
DDDKQSLSNPTDSGMLIENGEIIYGVVDKK-QIVSPQSNKPVMGIVQDTLAGVR-a29-b9	Rpb1	Rpb1	625	524	1.69e-11
FDPTANPPNYSGEDQVIEKGSNVR-ARETNGEIPMTDVMKK-a19-b15	Rpb7	Rpb4	140	56	2.19e-12
MKHGTYDKLEDDGLIAPGTR-NGPDEHPGAKYIIR-a2-b10	Rpb2	Rpb1	875	409	4.38e-09
TKMVCDTGLSAGSDNFDLSNPSANMGHGGCGAAQPTIR-IDSSNPKFNDTQR-a2-b7	Rpb1	Rpb1	147	123	2.59e-10
TKMVCDTGLSAGSDNFDLSNPSANMGHGGCGAAQPTIR-LKIDSSNPKFNDTQR-a2-b9	Rpb1	Rpb1	147	123	3.37e-19
VSGEDIIIGKTAPIPLDHEELGQR-TQLHAKR-a10-b6	Rpb2	Rpb2	903	923	5.35e-06
LKPEPGMTLR-KLSMSDVAGK-a2-b1	Rpb1	Rpb1	709	1209	7.43e-08
SNFQYCIECNNMLYPR-NCDYSEIAATSKVYR-a1-b12	Rpb9	Rpb9	2	42	1.35e-06
IDSSNPKFNDTQR-LNAVWNVCKTK-a7-b9	Rpb1	Rpb1	123	145	2.04e-07
HGQKGTIGMTYR-IPQIGDKFASR-a4-b7	Rpb2	Rpb2	976	968	3.11e-12
FIFPKGDAR-SALLKELR-a5-b5	Rpb1	Rpb1	952	1356	1.3e-09
MKHGTYDKLEDDGLIAPGTR-NGPDEHPGAKYIIR-a2-b10	Rpb2	Rpb1	875	409	2.61e-09
FDPTANPPNYSGEDQVIEKGSNVR-KTVAYFNVFAR-a19-b1	Rpb7	Rpb4	140	57	1.26e-18
KAAPSPIAYVAEIR-DGKLAKPR-a1-b3	Rpb2	Rpb2	213	493	1.42e-09
KAAPSPIAYVAEIR-LISSMQIKLMAR-a1-b8	Rpb2	Rpb2	213	242	2.07e-06
LKEILNVAK-DGKLAKPR-a2-b3	Rpb1	Rpb2	1105	493	5.06e-06
NTYQSAMGKQAMGVYLTNYQVR-LKHLVDDKIHAR-a9-b2	Rpb2	Rpb2	764	1085	3.02e-18
LKPEPGMTLR-ESFEAKVSR-a2-b6	Rpb1	Rpb1	709	723	1.15e-06
TKMVCDTGLSAGSDNFDLSNPSANMGHGGCGAAQPTIR-IDSSNPKFNDTQR-a2-b7	Rpb1	Rpb1	147	123	1.13e-09
LKPEPGMTLR-ESFEAKVSR-a2-b6	Rpb1	Rpb1	709	723	1.12e-06
KIGMTVMEEFERPVR-NTIQAKEVIR-a1-b6	Rpb2	Rpc10	854	36	1.36e-08
IDSSNPKFNDTQR-LNAVWNVCKTK-a7-b9	Rpb1	Rpb1	123	145	1.93e-06
LKPEPGMTLR-KLSMSDVAGK-a2-b1	Rpb1	Rpb1	709	1209	4.66e-10
DDDKQSLSNPTDSGMLIENGEIIYGVVDKK-QIVSPQSNKPVMGIVQDTLAGVR-a29-b9	Rpb1	Rpb1	625	524	6.19e-08
VSALSGFEGDATPFTDVTVEAVSKLLR-QMQAGYEVKEELDPAQR-a24-b9	Rpb2	Rpb2	1046	707	1.8e-09
TKMVCDTGLSAGSDNFDLSNPSANMGHGGCGAAQPTIR-IDSSNPKFNDTQR-a2-b7	Rpb1	Rpb1	147	123	1.79e-07
TKMVCDTGLSAGSDNFDLSNPSANMGHGGCGAAQPTIR-IDSSNPKFNDTQR-a2-b7	Rpb1	Rpb1	147	123	3.81e-12
VSGEDIIIGKTAPIPLDHEELGQR-STESGIVDQVMVTTNQEGLKFVK-a10-b20	Rpb2	Rpb2	903	951	5.34e-10
FDPTANPPNYSGEDQVIEKGSNVR-KTVAYFNVFAR-a19-b1	Rpb7	Rpb4	140	57	2.01e-12
NTYQSAMGKQAMGVYLTNYQVR-HGQKGTIGMTYR-a9-b4	Rpb2	Rpb2	764	976	1.7e-10
FDPTANPPNYSGEDQVIEKGSNVR-KTVAYFNVFAR-a19-b1	Rpb7	Rpb4	140	57	3.29e-20
GEVVKIVR-YLGLKR-a5-b5	Rpb5	Rpb5	192	186	5.21e-13
NTYQSAMGKQAMGVYLTNYQVR-HGQKGTIGMTYR-a9-b4	Rpb2	Rpb2	764	976	1.7e-13
VLFAGYKVPHPLNHNFILR-VTYELDSKSPNAAVVTLEK-a7-b8	Rpb11	Rpb11	61	25	3.74e-16
YSLATGNWGDQKR-KDGLR-a12-b1	Rpb2	Rpb1	456	184	6.69e-08
STESGIVDQVMVTTNQEGLKFVK-NTIQAKEVIR-a20-b6	Rpb2	Rpc10	951	36	1.92e-06
LKPEPGMTLR-AKMLDKK-a2-b2	Rpb1	Rpb1	709	1204	6.06e-11
NTYQSAMGKQAMGVYLTNYQVR-LKHLVDDKIHAR-a9-b2	Rpb2	Rpb2	764	1085	6.61e-19
EGLIDTAVKTAETGYIQR-LKEILNVAK-a9-b2	Rpb1	Rpb1	836	1105	7.05e-07
NRLNAVWNVCKTK-IDSSNPKFNDTQR-a11-b7	Rpb1	Rpb1	145	123	1.54e-07
MLDKKLSMSDVAGK-LKPEPGMTLR-a5-b2	Rpb1	Rpb1	1209	709	1.08e-06
LKEILNVAK-DGKLAKPR-a2-b3	Rpb1	Rpb2	1105	493	2.3e-07
LKPEPGMTLR-AKMLDKK-a2-b2	Rpb1	Rpb1	709	1204	7.88e-09
LKEILNVAK-DGKLAKPR-a2-b3	Rpb1	Rpb2	1105	493	2.9e-07
YSLATGNWGDQKR-LSDIIKANANVR-a12-b6	Rpb2	Rpb1	456	277	7.67e-07
FDPTANPPNYSGEDQVIEKGSNVR-ARETNGEIPMTDVMKK-a19-b15	Rpb7	Rpb4	140	56	1.78e-10
LKEILNVAK-DGKLAKPR-a2-b3	Rpb1	Rpb2	1105	493	7.85e-08
TKMVCDTGLSAGSDNFDLSNPSANMGHGGCGAAQPTIR-IDSSNPKFNDTQR-a2-b7	Rpb1	Rpb1	147	123	7.73e-12
HGQKGTIGMTYR-IPQIGDKFASR-a4-b7	Rpb2	Rpb2	976	968	6.71e-08
YSLATGNWGDQKR-DGKLAKPR-a12-b3	Rpb2	Rpb2	456	493	3.96e-11
VSGEDIIIGKTAPIPLDHEELGQR-STESGIVDQVMVTTNQEGLKFVK-a10-b20	Rpb2	Rpb2	903	951	3.11e-09
TKMVCDTGLSAGSDNFDLSNPSANMGHGGCGAAQPTIR-IDSSNPKFNDTQR-a2-b7	Rpb1	Rpb1	147	123	2e-13
LKEILNVAK-DGKLAKPR-a2-b3	Rpb1	Rpb2	1105	493	3.47e-06
TKMVCDTGLSAGSDNFDLSNPSANMGHGGCGAAQPTIR-IDSSNPKFNDTQR-a2-b7	Rpb1	Rpb1	147	123	5.46e-11
GKDESDLPEKR-DIALDYIGKR-a10-b9	Rpb1	Rpb2	205	322	1.45e-07
SIAKTLTYPETVTPYNIYQLQELVR-NGPDEHPGAKYIIR-a4-b10	Rpb1	Rpb1	378	409	6.92e-06
DDDKQSLSNPTDSGMLIENGEIIYGVVDKK-QIVSPQSNKPVMGIVQDTLAGVRK-a29-b9	Rpb1	Rpb1	625	524	9.62e-06
KAAPSPIAYVAEIR-DGKLAKPR-a1-b3	Rpb2	Rpb2	213	493	8.31e-07
FDPTANPPNYSGEDQVIEKGSNVR-KTVAYFNVFAR-a19-b1	Rpb7	Rpb4	140	57	4.33e-06
TKMVCDTGLSAGSDNFDLSNPSANMGHGGCGAAQPTIR-LKIDSSNPKFNDTQR-a2-b9	Rpb1	Rpb1	147	123	7.49e-13
TKMVCDTGLSAGSDNFDLSNPSANMGHGGCGAAQPTIR-IDSSNPKFNDTQR-a2-b7	Rpb1	Rpb1	147	123	1.39e-10
TKMVCDTGLSAGSDNFDLSNPSANMGHGGCGAAQPTIR-IDSSNPKFNDTQR-a2-b7	Rpb1	Rpb1	147	123	6.85e-07
LKIDSSNPKFNDTQR-LNAVWNVCKTK-a9-b9	Rpb1	Rpb1	123	145	7.27e-13
TKMVCDTGLSAGSDNFDLSNPSANMGHGGCGAAQPTIR-IDSSNPKFNDTQR-a2-b7	Rpb1	Rpb1	147	123	2.42e-14
NGPDEHPGAKYIIR-MKHGTYDK-a10-b2	Rpb1	Rpb2	409	875	9.48e-09
MKHGTYDKLEDDGLIAPGTR-NGPDEHPGAKYIIR-a2-b10	Rpb2	Rpb1	875	409	4.22e-09
FDPTANPPNYSGEDQVIEKGSNVR-KTVAYFNVFAR-a19-b1	Rpb7	Rpb4	140	57	7.63e-08
LKPEPGMTLR-ESFEAKVSR-a2-b6	Rpb1	Rpb1	709	723	4.67e-06
LKIDSSNPKFNDTQR-NRLNAVWNVCKTK-a9-b11	Rpb1	Rpb1	123	145	2.98e-13
VLFAGYKVPHPLNHNFILR-VTYELDSKSPNAAVVTLEK-a7-b8	Rpb11	Rpb11	61	25	1.34e-13
NTYQSAMGKQAMGVYLTNYQVR-LKHLVDDKIHAR-a9-b2	Rpb2	Rpb2	764	1085	2.44e-21
LKEILNVAK-DGKLAKPR-a2-b3	Rpb1	Rpb2	1105	493	4.36e-08
LKPEPGMTLR-AKMLDKK-a2-b2	Rpb1	Rpb1	709	1204	2.56e-07
SIAKTLTYPETVTPYNIYQLQELVR-NGPDEHPGAKYIIR-a4-b10	Rpb1	Rpb1	378	409	9.88e-06
AIFEEDAAQLKLGPEFENEDMLTVSEAK-TLIPSLANKIDDQNLQGILDELSTLR-a11-b9	Rpb4	Rpb4	14	114	2.44e-18
TKMVCDTGLSAGSDNFDLSNPSANMGHGGCGAAQPTIR-IDSSNPKFNDTQR-a2-b7	Rpb1	Rpb1	147	123	7.54e-10
FDPTANPPNYSGEDQVIEKGSNVR-KTVAYFNVFAR-a19-b1	Rpb7	Rpb4	140	57	1.74e-10
LKPEPGMTLR-ESFEAKVSR-a2-b6	Rpb1	Rpb1	709	723	3.76e-06
TKMVCDTGLSAGSDNFDLSNPSANMGHGGCGAAQPTIR-IDSSNPKFNDTQR-a2-b7	Rpb1	Rpb1	147	123	1.62e-11
FDPTANPPNYSGEDQVIEKGSNVR-KTVAYFNVFAR-a19-b1	Rpb7	Rpb4	140	57	2.11e-13
IDSSNPKFNDTQR-LNAVWNVCKTK-a7-b9	Rpb1	Rpb1	123	145	9.86e-07
KIGMTVMEEFERPVR-NTIQAKEVIR-a1-b6	Rpb2	Rpc10	854	36	2.42e-08
TKMVCDTGLSAGSDNFDLSNPSANMGHGGCGAAQPTIR-LKIDSSNPKFNDTQR-a2-b9	Rpb1	Rpb1	147	123	3.76e-12
YELIELMGLPKVTYELDSK-VQTVEDCSPKQVIVDAAK-a11-b10	Rpb11	Rpb11	17	83	1.91e-12
FDPTANPPNYSGEDQVIEKGSNVR-KTVAYFNVFAR-a19-b1	Rpb7	Rpb4	140	57	6.34e-06
YSLATGNWGDQKR-GKDESDLPEKR-a12-b10	Rpb2	Rpb1	456	205	7.69e-06
KAAPSPIAYVAEIR-LISSMQIKLMAR-a1-b8	Rpb2	Rpb2	213	242	2e-09
NRLNAVWNVCKTK-IDSSNPKFNDTQR-a11-b7	Rpb1	Rpb1	145	123	5.22e-13
LKEILNVAK-DGKLAKPR-a2-b3	Rpb1	Rpb2	1105	493	2.8e-09
FDPTANPPNYSGEDQVIEKGSNVR-KTVAYFNVFAR-a19-b1	Rpb7	Rpb4	140	57	1.92e-15
TKMVCDTGLSAGSDNFDLSNPSANMGHGGCGAAQPTIR-IDSSNPKFNDTQR-a2-b7	Rpb1	Rpb1	147	123	5.42e-11
FKTAEATYACER-FHKFER-a2-b3	Rpb4	Rpb4	69	87	1.75e-06
FDPTANPPNYSGEDQVIEKGSNVR-ARETNGEIPMTDVMKK-a19-b15	Rpb7	Rpb4	140	56	4.81e-07
VLFAGYKVPHPLNHNFILR-VTYELDSKSPNAAVVTLEK-a7-b8	Rpb11	Rpb11	61	25	1.14e-15
GKDESDLPEKR-DGKLAKPR-a10-b3	Rpb1	Rpb2	205	493	8.84e-10
KIGMTVMEEFERPVR-NTIQAKEVIR-a1-b6	Rpb2	Rpc10	854	36	4.43e-06
FDPTANPPNYSGEDQVIEKGSNVR-KTVAYFNVFAR-a19-b1	Rpb7	Rpb4	140	57	5.22e-12
NTYQSAMGKQAMGVYLTNYQVR-LKHLVDDKIHAR-a9-b2	Rpb2	Rpb2	764	1085	2.02e-07
KIGMTVMEEFERPVR-NTIQAKEVIR-a1-b6	Rpb2	Rpc10	854	36	4.45e-06
SAANIVQVFKK-DGKLAKPR-a10-b3	Rpb2	Rpb2	212	493	1.58e-06
HGQKGTIGMTYR-IPQIGDKFASR-a4-b7	Rpb2	Rpb2	976	968	1.22e-06
TKMVCDTGLSAGSDNFDLSNPSANMGHGGCGAAQPTIR-IDSSNPKFNDTQR-a2-b7	Rpb1	Rpb1	147	123	1.37e-12
QMQAGYEVKEELDPAQR-TVKEAR-a9-b3	Rpb2	Rpb1	707	690	8.47e-06
KAAPSPIAYVAEIR-DGKLAKPR-a1-b3	Rpb2	Rpb2	213	493	3.1e-07
GKDESDLPEKR-DSETHITIR-a10-b1	Rpb1	Rpb3	205	2	3.53e-08
NRLNAVWNVCKTK-IDSSNPKFNDTQR-a11-b7	Rpb1	Rpb1	145	123	2.18e-14
TKMVCDTGLSAGSDNFDLSNPSANMGHGGCGAAQPTIR-IDSSNPKFNDTQR-a2-b7	Rpb1	Rpb1	147	123	2.98e-12
DIALDYIGKR-DESDLPEKR-a9-b8	Rpb2	Rpb1	322	205	2.1e-13
LKIDSSNPKFNDTQR-NRLNAVWNVCKTK-a9-b11	Rpb1	Rpb1	123	145	7.51e-16
LKPEPGMTLR-ESFEAKVSR-a2-b6	Rpb1	Rpb1	709	723	2.07e-06
LKIDSSNPKFNDTQR-NRLNAVWNVCKTK-a9-b11	Rpb1	Rpb1	123	145	6.5e-13
TKMVCDTGLSAGSDNFDLSNPSANMGHGGCGAAQPTIR-LKIDSSNPKFNDTQR-a2-b9	Rpb1	Rpb1	147	123	1.41e-12
WDTYLTLLQEDNTEGEALDKLGLQR-DLVVSSNSSLGHPILADPKSR-a20-b19	Rpb10	Rpb3	37	139	2.39e-08
LKPEPGMTLR-AKMLDKK-a2-b2	Rpb1	Rpb1	709	1204	2.7e-08
NTYQSAMGKQAMGVYLTNYQVR-LKHLVDDKIHAR-a9-b2	Rpb2	Rpb2	764	1085	2.69e-12
TDATEIFAIATMKEDYLGVL-LKIVGTR-a13-b2	Rpb7	Rpb7	165	147	4.93e-06
LKPEPGMTLR-KLSMSDVAGK-a2-b1	Rpb1	Rpb1	709	1209	5.31e-08
LKPEPGMTLR-KLSMSDVAGK-a2-b1	Rpb1	Rpb1	709	1209	5.71e-12
NTYQSAMGKQAMGVYLTNYQVR-LKHLVDDKIHAR-a9-b2	Rpb2	Rpb2	764	1085	4.6e-14
NISKNSVDFVLTNTSLAVANSLR-SKNADWEEPPR-a4-b2	Rpb3	Rpb3	14	206	7.96e-11
KAAPSPIAYVAEIR-DGKLAKPR-a1-b3	Rpb2	Rpb2	213	493	6.4e-09
SIAKTLTYPETVTPYNIYQLQELVR-NGPDEHPGAKYIIRDTGER-a4-b10	Rpb1	Rpb1	378	409	1.43e-06
IDSSNPKFNDTQR-LNAVWNVCKTK-a7-b9	Rpb1	Rpb1	123	145	1.06e-07
TKMVCDTGLSAGSDNFDLSNPSANMGHGGCGAAQPTIR-LKIDSSNPKFNDTQR-a2-b9	Rpb1	Rpb1	147	123	1.27e-15
LKPEPGMTLR-AKMLDK-a2-b2	Rpb1	Rpb1	709	1204	6.8e-07
TKMVCDTGLSAGSDNFDLSNPSANMGHGGCGAAQPTIR-LKIDSSNPKFNDTQR-a2-b9	Rpb1	Rpb1	147	123	1.85e-06
VLFAGYKVPHPLNHNFILR-VTYELDSKSPNAAVVTLEK-a7-b8	Rpb11	Rpb11	61	25	2.17e-18
WDTYLTLLQEDNTEGEALDKLGLQR-DLVVSSNSSLGHPILADPKSR-a20-b19	Rpb10	Rpb3	37	139	6.15e-10
CSVELFLNAKCTGEGTMEIYAR-KEQEISLR-a10-b1	Rpb3	Rpb3	108	150	1.05e-08
IDSSNPKFNDTQR-LNAVWNVCKTK-a7-b9	Rpb1	Rpb1	123	145	2.39e-08
DIALDYIGKR-DESDLPEKR-a9-b8	Rpb2	Rpb1	322	205	4.91e-12
TKMVCDTGLSAGSDNFDLSNPSANMGHGGCGAAQPTIR-IDSSNPKFNDTQR-a2-b7	Rpb1	Rpb1	147	123	3.86e-09
TKMVCDTGLSAGSDNFDLSNPSANMGHGGCGAAQPTIR-IDSSNPKFNDTQR-a2-b7	Rpb1	Rpb1	147	123	2.22e-08
SIAKTLTYPETVTPYNIYQLQELVR-MKHGTYDKLEDDGLIAPGTR-a4-b2	Rpb1	Rpb2	378	875	6.97e-19
YSLATGNWGDQKR-LSDIIKANANVR-a12-b6	Rpb2	Rpb1	456	277	1.8e-06
TKMVCDTGLSAGSDNFDLSNPSANMGHGGCGAAQPTIR-LKIDSSNPKFNDTQR-a2-b9	Rpb1	Rpb1	147	123	4.29e-15
DIALDYIGKR-DESDLPEKR-a9-b8	Rpb2	Rpb1	322	205	2.02e-07
AIFEEDAAQLKLGPEFENEDMLTVSEAK-TLIPSLANKIDDQNLQGILDELSTLR-a11-b9	Rpb4	Rpb4	14	114	3.81e-15
TKMVCDTGLSAGSDNFDLSNPSANMGHGGCGAAQPTIR-IDSSNPKFNDTQR-a2-b7	Rpb1	Rpb1	147	123	1.27e-11
KAAPSPIAYVAEIR-DGKLAKPR-a1-b3	Rpb2	Rpb2	213	493	2.26e-12
NRLNAVWNVCKTK-IDSSNPKFNDTQR-a11-b7	Rpb1	Rpb1	145	123	7.05e-11
TKMVCDTGLSAGSDNFDLSNPSANMGHGGCGAAQPTIR-IDSSNPKFNDTQR-a2-b7	Rpb1	Rpb1	147	123	2.9e-09
DGKLAKPR-LKGKEGR-a3-b2	Rpb2	Rpb1	493	336	4.53e-07
TKMVCDTGLSAGSDNFDLSNPSANMGHGGCGAAQPTIR-LKIDSSNPKFNDTQR-a2-b9	Rpb1	Rpb1	147	123	3.23e-15
TKMVCDTGLSAGSDNFDLSNPSANMGHGGCGAAQPTIR-IDSSNPKFNDTQR-a2-b7	Rpb1	Rpb1	147	123	4.21e-09
KAAPSPIAYVAEIR-DGKLAKPR-a1-b3	Rpb2	Rpb2	213	493	1.56e-06
LKIDSSNPKFNDTQR-LNAVWNVCKTK-a9-b9	Rpb1	Rpb1	123	145	3.07e-07
YSLATGNWGDQKR-DVYKYMQK-a12-b4	Rpb2	Rpb2	456	416	1.97e-07
KAAPSPIAYVAEIR-DGKLAKPR-a1-b3	Rpb2	Rpb2	213	493	2.14e-08
NTIQAKEVIR-TQLHAKR-a6-b6	Rpc10	Rpb2	36	923	8.9e-07
FDPTANPPNYSGEDQVIEKGSNVR-KTVAYFNVFAR-a19-b1	Rpb7	Rpb4	140	57	1.68e-18
DVYKYMQK-KMTR-a4-b1	Rpb2	Rpb2	416	409	3.26e-06
YSLATGNWGDQKR-KMTR-a12-b1	Rpb2	Rpb2	456	409	3.1e-06
NTYQSAMGKQAMGVYLTNYQVR-LKHLVDDKIHAR-a9-b2	Rpb2	Rpb2	764	1085	2.27e-12
LKPEPGMTLR-ESFEAKVSR-a2-b6	Rpb1	Rpb1	709	723	2.84e-07
DGKLAKPR-KDGLR-a3-b1	Rpb2	Rpb1	493	184	1.78e-06
NTYQSAMGKQAMGVYLTNYQVR-LKHLVDDKIHAR-a9-b2	Rpb2	Rpb2	764	1085	2.34e-23
GKDESDLPEKR-KDGLR-a10-b1	Rpb1	Rpb1	205	184	8.34e-07
VLFAGYKVPHPLNHNFILR-VTYELDSKSPNAAVVTLEK-a7-b8	Rpb11	Rpb11	61	25	6.87e-17
FDPTANPPNYSGEDQVIEKGSNVR-ARETNGEIPMTDVMKK-a19-b15	Rpb7	Rpb4	140	56	3.11e-08
TKMVCDTGLSAGSDNFDLSNPSANMGHGGCGAAQPTIR-LKIDSSNPKFNDTQR-a2-b9	Rpb1	Rpb1	147	123	4.77e-12
TKMVCDTGLSAGSDNFDLSNPSANMGHGGCGAAQPTIRK-LKIDSSNPKFNDTQR-a2-b9	Rpb1	Rpb1	147	123	1.58e-06
FDPTANPPNYSGEDQVIEKGSNVR-KTVAYFNVFAR-a19-b1	Rpb7	Rpb4	140	57	4.99e-07
IDSSNPKFNDTQR-LNAVWNVCKTK-a7-b9	Rpb1	Rpb1	123	145	3.75e-13
KAAPSPIAYVAEIR-DGKLAKPR-a1-b3	Rpb2	Rpb2	213	493	3.98e-06
YSLATGNWGDQKR-DGKLAKPR-a12-b3	Rpb2	Rpb2	456	493	5.12e-07
SIAKTLTYPETVTPYNIYQLQELVR-MKHGTYDKLEDDGLIAPGTR-a4-b2	Rpb1	Rpb2	378	875	7.93e-16
YSLATGNWGDQKR-PLKSIR-a12-b3	Rpb2	Rpb1	456	329	1.99e-13
QFKCQTCGETMADCPGHFGHIELAK-KDSYECR-a3-b1	Rpb1	Rpb2	68	1165	7.51e-08
KAAPSPIAYVAEIR-DGKLAKPR-a1-b3	Rpb2	Rpb2	213	493	1.27e-12
IDSSNPKFNDTQR-LNAVWNVCKTK-a7-b9	Rpb1	Rpb1	123	145	8.8e-20
FDPTANPPNYSGEDQVIEKGSNVR-KTVAYFNVFAR-a19-b1	Rpb7	Rpb4	140	57	6.66e-18
TKMVCDTGLSAGSDNFDLSNPSANMGHGGCGAAQPTIR-LKIDSSNPKFNDTQR-a2-b9	Rpb1	Rpb1	147	123	1.05e-11
DIALDYIGKR-DESDLPEKR-a9-b8	Rpb2	Rpb1	322	205	4.57e-09
VLFAGYKVPHPLNHNFILR-VTYELDSKSPNAAVVTLEK-a7-b8	Rpb11	Rpb11	61	25	8.5e-17
NTYQSAMGKQAMGVYLTNYQVR-HGQKGTIGMTYR-a9-b4	Rpb2	Rpb2	764	976	1e-08
TKMVCDTGLSAGSDNFDLSNPSANMGHGGCGAAQPTIR-LKIDSSNPKFNDTQR-a2-b9	Rpb1	Rpb1	147	123	1.31e-14
YSLATGNWGDQKR-DVYKYMQK-a12-b4	Rpb2	Rpb2	456	416	9.73e-11
FDPTANPPNYSGEDQVIEKGSNVR-ARETNGEIPMTDVMKK-a19-b15	Rpb7	Rpb4	140	56	6.2e-08
VYMMEHKIVR-SALLKELR-a7-b5	Rpb1	Rpb1	1294	1356	2.83e-08
KIGMTVMEEFERPVR-NTIQAKEVIR-a1-b6	Rpb2	Rpc10	854	36	6.59e-07
NTIQAKEVIR-TQLHAKR-a6-b6	Rpc10	Rpb2	36	923	1.5e-07
KIGMTVMEEFERPVR-NTIQAKEVIR-a1-b6	Rpb2	Rpc10	854	36	8.97e-08
LKIDSSNPKFNDTQR-LNAVWNVCKTK-a9-b9	Rpb1	Rpb1	123	145	4.14e-09
VYMMEHKIVR-FIFPKGDAR-a7-b5	Rpb1	Rpb1	1294	952	2.71e-06
KIGMTVMEEFERPVR-NTIQAKEVIR-a1-b6	Rpb2	Rpc10	854	36	5e-09
SIAKTLTYPETVTPYNIYQLQELVR-NGPDEHPGAKYIIR-a4-b10	Rpb1	Rpb1	378	409	3.97e-08
LKPEPGMTLR-KLSMSDVAGK-a2-b1	Rpb1	Rpb1	709	1209	6.68e-12
HGQKGTIGMTYRHEDMPFSAQGIVPDIIINPHAIPSR-NTYQSAMGKQAMGVYLTNYQVR-a4-b9	Rpb2	Rpb2	976	764	2.09e-10
NTYQSAMGKQAMGVYLTNYQVR-HGQKGTIGMTYR-a9-b4	Rpb2	Rpb2	764	976	2.69e-07
NRLNAVWNVCKTK-IDSSNPKFNDTQR-a11-b7	Rpb1	Rpb1	145	123	4.41e-11
LKEILNVAK-DGKLAKPR-a2-b3	Rpb1	Rpb2	1105	493	1.54e-06
WDTYLTLLQEDNTEGEALDKLGLQR-DLVVSSNSSLGHPILADPKSR-a20-b19	Rpb10	Rpb3	37	139	5.02e-06
VSGEDIIIGKTAPIPLDHEELGQR-MKHGTYDKLEDDGLIAPGTR-a10-b2	Rpb2	Rpb2	903	875	3.2e-15
FDPTANPPNYSGEDQVIEKGSNVR-ARETNGEIPMTDVMKK-a19-b15	Rpb7	Rpb4	140	56	4.2e-09
GKDESDLPEKR-DIALDYIGKR-a10-b9	Rpb1	Rpb2	205	322	5.71e-12
NGPDEHPGAKYIIR-GNLMGKR-a10-b6	Rpb1	Rpb1	409	349	5.1e-07
FDPTANPPNYSGEDQVIEKGSNVR-ARETNGEIPMTDVMKK-a19-b15	Rpb7	Rpb4	140	56	2.57e-09
TKMVCDTGLSAGSDNFDLSNPSANMGHGGCGAAQPTIR-IDSSNPKFNDTQR-a2-b7	Rpb1	Rpb1	147	123	9.5e-11
YSLATGNWGDQKR-KDGLR-a12-b1	Rpb2	Rpb1	456	184	5.83e-08
TKMVCDTGLSAGSDNFDLSNPSANMGHGGCGAAQPTIR-IDSSNPKFNDTQR-a2-b7	Rpb1	Rpb1	147	123	5.84e-14
YSLATGNWGDQKR-DGKLAKPR-a12-b3	Rpb2	Rpb2	456	493	9.6e-06
EGLIDTAVKTAETGYIQR-LKEILNVAK-a9-b2	Rpb1	Rpb1	836	1105	8.75e-06
SGRPLKSIR-TYTDQEKK-a6-b7	Rpb1	Rpb2	329	853	5.6e-17
KIGMTVMEEFERPVR-NTIQAKEVIR-a1-b6	Rpb2	Rpc10	854	36	9.58e-07
TKMVCDTGLSAGSDNFDLSNPSANMGHGGCGAAQPTIR-LKIDSSNPKFNDTQR-a2-b9	Rpb1	Rpb1	147	123	2.68e-26
ALQISMNAPVLVDLEGETDPLQIAMKELAQK-KIPLLVR-a26-b1	Rpb6	Rpb6	113	119	1.15e-07
LKPEPGMTLR-ESFEAKVSR-a2-b6	Rpb1	Rpb1	709	723	5.03e-07
YSLATGNWGDQKR-DGKLAKPR-a12-b3	Rpb2	Rpb2	456	493	1.2e-10
KAAPSPIAYVAEIR-DGKLAKPR-a1-b3	Rpb2	Rpb2	213	493	2.96e-07
TKMVCDTGLSAGSDNFDLSNPSANMGHGGCGAAQPTIR-LKIDSSNPKFNDTQR-a2-b9	Rpb1	Rpb1	147	123	4.39e-15
LKPEPGMTLRESFEAK-AKMLDKK-a2-b2	Rpb1	Rpb1	709	1204	3.89e-07
VYMMEHKIVR-SALLKELR-a7-b5	Rpb1	Rpb1	1294	1356	4.13e-07
LKPEPGMTLR-ESFEAKVSR-a2-b6	Rpb1	Rpb1	709	723	5.04e-07
TKMVCDTGLSAGSDNFDLSNPSANMGHGGCGAAQPTIR-IDSSNPKFNDTQR-a2-b7	Rpb1	Rpb1	147	123	2.56e-09
TKMVCDTGLSAGSDNFDLSNPSANMGHGGCGAAQPTIRK-IDSSNPKFNDTQR-a2-b7	Rpb1	Rpb1	147	123	2.31e-08
IDSSNPKFNDTQR-LNAVWNVCKTK-a7-b9	Rpb1	Rpb1	123	145	1.98e-12
TKMVCDTGLSAGSDNFDLSNPSANMGHGGCGAAQPTIR-IDSSNPKFNDTQR-a2-b7	Rpb1	Rpb1	147	123	8.27e-10
TKMVCDTGLSAGSDNFDLSNPSANMGHGGCGAAQPTIR-IDSSNPKFNDTQR-a2-b7	Rpb1	Rpb1	147	123	3.32e-10
LKIDSSNPKFNDTQR-KAAPSPIAYVAEIR-a9-b1	Rpb1	Rpb2	123	213	1.76e-13
FIFPKGDAR-SALLKELR-a5-b5	Rpb1	Rpb1	952	1356	2.14e-06
IDSSNPKFNDTQR-DGKLAKPR-a7-b3	Rpb1	Rpb2	123	493	9.42e-06
TKMVCDTGLSAGSDNFDLSNPSANMGHGGCGAAQPTIR-LKIDSSNPKFNDTQR-a2-b9	Rpb1	Rpb1	147	123	1.24e-12
YSLATGNWGDQKR-KDGLR-a12-b1	Rpb2	Rpb1	456	184	4.02e-06
KAAPSPIAYVAEIR-DGKLAKPR-a1-b3	Rpb2	Rpb2	213	493	1.85e-08
VSGEDIIIGKTAPIPLDHEELGQR-MKHGTYDKLEDDGLIAPGTR-a10-b2	Rpb2	Rpb2	903	875	1.18e-13
SIAKTLTYPETVTPYNIYQLQELVR-NGPDEHPGAKYIIR-a4-b10	Rpb1	Rpb1	378	409	7.53e-08
TKMVCDTGLSAGSDNFDLSNPSANMGHGGCGAAQPTIR-LKIDSSNPKFNDTQR-a2-b9	Rpb1	Rpb1	147	123	1.94e-20
KAAPSPIAYVAEIR-DGKLAKPR-a1-b3	Rpb2	Rpb2	213	493	1.44e-10
TKMVCDTGLSAGSDNFDLSNPSANMGHGGCGAAQPTIR-LKIDSSNPKFNDTQR-a2-b9	Rpb1	Rpb1	147	123	2.12e-21
YSLATGNWGDQKR-GKDESDLPEKR-a12-b10	Rpb2	Rpb1	456	205	1.11e-09
DDDKQSLSNPTDSGMLIENGEIIYGVVDKK-QIVSPQSNKPVMGIVQDTLAGVR-a29-b9	Rpb1	Rpb1	625	524	2.5e-10
TKMVCDTGLSAGSDNFDLSNPSANMGHGGCGAAQPTIR-IDSSNPKFNDTQR-a2-b7	Rpb1	Rpb1	147	123	1.01e-11
LKEILNVAK-DGKLAKPR-a2-b3	Rpb1	Rpb2	1105	493	1.02e-07
LISSMQIKLMAR-DGKLAKPR-a8-b3	Rpb2	Rpb2	242	493	2.57e-10
SIAKTLTYPETVTPYNIYQLQELVR-MKHGTYDKLEDDGLIAPGTR-a4-b2	Rpb1	Rpb2	378	875	1.58e-11
TKMVCDTGLSAGSDNFDLSNPSANMGHGGCGAAQPTIR-IDSSNPKFNDTQR-a2-b7	Rpb1	Rpb1	147	123	1.26e-06
IDSSNPKFNDTQR-LNAVWNVCKTK-a7-b9	Rpb1	Rpb1	123	145	1.24e-11
KAAPSPIAYVAEIR-DGKLAKPR-a1-b3	Rpb2	Rpb2	213	493	3.52e-11
WDTYLTLLQEDNTEGEALDKLGLQR-DLVVSSNSSLGHPILADPKSR-a20-b19	Rpb10	Rpb3	37	139	1.94e-07
NTYQSAMGKQAMGVYLTNYQVR-LKHLVDDKIHAR-a9-b2	Rpb2	Rpb2	764	1085	1.04e-08
SNFQYCIECNNMLYPR-NCDYSEIAATSKVYR-a1-b12	Rpb9	Rpb9	2	42	2.18e-12
TKMVCDTGLSAGSDNFDLSNPSANMGHGGCGAAQPTIR-LKIDSSNPKFNDTQR-a2-b9	Rpb1	Rpb1	147	123	2.2e-12
NTYQSAMGKQAMGVYLTNYQVR-LKHLVDDKIHAR-a9-b2	Rpb2	Rpb2	764	1085	8.36e-11
HGQKGTIGMTYR-IPQIGDKFASR-a4-b7	Rpb2	Rpb2	976	968	1.93e-06
YSLATGNWGDQKR-PLKSIR-a12-b3	Rpb2	Rpb1	456	329	5.6e-13
YSLATGNWGDQKR-DGKLAKPR-a12-b3	Rpb2	Rpb2	456	493	7.52e-09
STESGIVDQVMVTTNQEGLKFVK-NTIQAKEVIR-a20-b6	Rpb2	Rpc10	951	36	2.55e-08
KAAPSPIAYVAEIR-DGKLAKPR-a1-b3	Rpb2	Rpb2	213	493	2.26e-07
TKMVCDTGLSAGSDNFDLSNPSANMGHGGCGAAQPTIR-LKIDSSNPKFNDTQR-a2-b9	Rpb1	Rpb1	147	123	6.72e-08
SKNADWEEPPREGEPFNFQEEPR-NISKNSVDFVLTNTSLAVANSLR-a2-b4	Rpb3	Rpb3	206	14	5.45e-24
KIGMTVMEEFERPVR-NTIQAKEVIR-a1-b6	Rpb2	Rpc10	854	36	4e-07
YSLATGNWGDQKR-DVYKYMQK-a12-b4	Rpb2	Rpb2	456	416	1.22e-07
KAAPSPIAYVAEIR-DGKLAKPR-a1-b3	Rpb2	Rpb2	213	493	8.72e-08
NRLNAVWNVCKTK-IDSSNPKFNDTQR-a11-b7	Rpb1	Rpb1	145	123	1.01e-11
TAQSGKAVAK-LFTKNHK-a6-b4	Rpb6	Rpb2	62	1207	5.76e-07
KAAPSPIAYVAEIR-LISSMQIKLMAR-a1-b8	Rpb2	Rpb2	213	242	2.83e-07
FDPTANPPNYSGEDQVIEKGSNVR-KTVAYFNVFAR-a19-b1	Rpb7	Rpb4	140	57	2.06e-15
KAAPSPIAYVAEIR-DGKLAKPR-a1-b3	Rpb2	Rpb2	213	493	2.57e-06
LKPEPGMTLR-AKMLDKK-a2-b2	Rpb1	Rpb1	709	1204	1.09e-09
VLFAGYKVPHPLNHNFILR-VTYELDSKSPNAAVVTLEK-a7-b8	Rpb11	Rpb11	61	25	2.91e-16
HGQKGTIGMTYR-IPQIGDKFASR-a4-b7	Rpb2	Rpb2	976	968	1.66e-06
NTYQSAMGKQAMGVYLTNYQVR-HGQKGTIGMTYR-a9-b4	Rpb2	Rpb2	764	976	6.72e-06
TKMVCDTGLSAGSDNFDLSNPSANMGHGGCGAAQPTIR-IDSSNPKFNDTQR-a2-b7	Rpb1	Rpb1	147	123	5.97e-13
LKPEPGMTLR-ESFEAKVSR-a2-b6	Rpb1	Rpb1	709	723	2.98e-08
KAAPSPIAYVAEIR-DGKLAKPR-a1-b3	Rpb2	Rpb2	213	493	2.51e-06
NTYQSAMGKQAMGVYLTNYQVR-HGQKGTIGMTYR-a9-b4	Rpb2	Rpb2	764	976	2.15e-10
IDSSNPKFNDTQR-DGKLAKPR-a7-b3	Rpb1	Rpb2	123	493	7.35e-06
TKMVCDTGLSAGSDNFDLSNPSANMGHGGCGAAQPTIR-LKIDSSNPKFNDTQR-a2-b9	Rpb1	Rpb1	147	123	4.28e-10
GKDESDLPEKR-DIALDYIGKR-a10-b9	Rpb1	Rpb2	205	322	1.08e-14
NTYQSAMGKQAMGVYLTNYQVR-LKHLVDDKIHAR-a9-b2	Rpb2	Rpb2	764	1085	1.36e-14
KIGMTVMEEFERPVR-NTIQAKEVIR-a1-b6	Rpb2	Rpc10	854	36	4.82e-06
LKIDSSNPKFNDTQR-KAAPSPIAYVAEIR-a9-b1	Rpb1	Rpb2	123	213	3.98e-08
KAAPSPIAYVAEIR-GKDESDLPEKR-a1-b10	Rpb2	Rpb1	213	205	8.1e-06
LKEILNVAK-DGKLAKPR-a2-b3	Rpb1	Rpb2	1105	493	1.17e-09
TKMVCDTGLSAGSDNFDLSNPSANMGHGGCGAAQPTIR-IDSSNPKFNDTQR-a2-b7	Rpb1	Rpb1	147	123	1.04e-15
YSLATGNWGDQKR-KMTR-a12-b1	Rpb2	Rpb2	456	409	2.66e-06
LKPEPGMTLR-ESFEAKVSR-a2-b6	Rpb1	Rpb1	709	723	3.22e-06
KAAPSPIAYVAEIR-DGKLAKPR-a1-b3	Rpb2	Rpb2	213	493	3.58e-09
DVYKYMQK-KMTR-a4-b1	Rpb2	Rpb2	416	409	1.12e-06
SIAKTLTYPETVTPYNIYQLQELVR-MKHGTYDKLEDDGLIAPGTR-a4-b2	Rpb1	Rpb2	378	875	2.8e-08
TKMVCDTGLSAGSDNFDLSNPSANMGHGGCGAAQPTIR-LKIDSSNPKFNDTQR-a2-b9	Rpb1	Rpb1	147	123	1.14e-14
LISSMQIKLMAR-DGKLAKPR-a8-b3	Rpb2	Rpb2	242	493	3.61e-07
KIGMTVMEEFER-NTIQAKEVIR-a1-b6	Rpb2	Rpc10	854	36	1.13e-08
IDSSNPKFNDTQR-LNAVWNVCKTK-a7-b9	Rpb1	Rpb1	123	145	2.29e-06
TKMVCDTGLSAGSDNFDLSNPSANMGHGGCGAAQPTIR-IDSSNPKFNDTQR-a2-b7	Rpb1	Rpb1	147	123	4.41e-14
WDTYLTLLQEDNTEGEALDKLGLQR-DLVVSSNSSLGHPILADPKSR-a20-b19	Rpb10	Rpb3	37	139	3.92e-09
KAAPSPIAYVAEIR-LISSMQIKLMAR-a1-b8	Rpb2	Rpb2	213	242	7.52e-07
TKMVCDTGLSAGSDNFDLSNPSANMGHGGCGAAQPTIR-LKIDSSNPKFNDTQR-a2-b9	Rpb1	Rpb1	147	123	1.91e-15
FIFPKGDAR-SALLKELR-a5-b5	Rpb1	Rpb1	952	1356	2.94e-07
LKPEPGMTLR-ESFEAKVSR-a2-b6	Rpb1	Rpb1	709	723	4.75e-06
FIFPKGDAR-SALLKELR-a5-b5	Rpb1	Rpb1	952	1356	6.05e-06
NTYQSAMGKQAMGVYLTNYQVR-HGQKGTIGMTYR-a9-b4	Rpb2	Rpb2	764	976	3.74e-08
TKMVCDTGLSAGSDNFDLSNPSANMGHGGCGAAQPTIR-IDSSNPKFNDTQR-a2-b7	Rpb1	Rpb1	147	123	1.1e-08
TKMVCDTGLSAGSDNFDLSNPSANMGHGGCGAAQPTIR-LKIDSSNPKFNDTQR-a2-b9	Rpb1	Rpb1	147	123	1.57e-16
WDTYLTLLQEDNTEGEALDKLGLQR-DLVVSSNSSLGHPILADPKSR-a20-b19	Rpb10	Rpb3	37	139	8.64e-08
TKMVCDTGLSAGSDNFDLSNPSANMGHGGCGAAQPTIR-IDSSNPKFNDTQR-a2-b7	Rpb1	Rpb1	147	123	1.25e-09
